# Supplementary material for: Ubiquitination of Lysine 867 of the Human SETDB1 Protein Upregulates Its Histone H3 Lysine 9 (H3K9) Methyltransferase Activity
Source: PLoS One. 2016 Oct 31;11(10):e0165766. doi: 10.1371/journal.pone.0165766 (PMC5087952; doi:10.1371/journal.pone.0165766)
Supplement: S1 Table — (XLSX) [file pone.0165766.s008.xlsx]

## Sheet: SETDB1_upper
Valid	Assigned	Sequence	Prob	Mascot Ion score	Mascot Identity score	Mascot Delta Ion Score	NTT	Modifications	Observed	Actual Mass	Charge	Delta Da	Delta PPM	Retention Time	Intensity	TIC	Start	Stop	# Other Proteins	Other Proteins	Spectrum ID
TRUE	TRUE	(H)VcSYTcLSR(V)	0.93	30.65	30.5994	30.23	1	Carbamidomethyl (+57), Carbamidomethyl (+57)	573.257	1144.5	2	-0.0008525	-0.7443	743.722		153907	577	585	0		3185: Scan 6689 (rt=743.722) [D:\Share\16_High_S.raw]
TRUE	TRUE	(R)GKNPLLVPLLYDFR(R)	0.98	33.51	26.4444	33.51	2		548.987	1643.94	3	0.0004421	0.2687	2045.25		17856.7	596	609	0		9422: Scan 18375 (rt=2045.25) [D:\Share\16_High_S.raw]
TRUE	TRUE	(K)NPLLVPL(L)	0.96	29.98	25	29.98	1		765.486	764.479	1	-0.0009859	-1.288	1818.16		5943.25	598	604	0		8574: Scan 16335 (rt=1818.16) [D:\Share\16_High_S.raw]
TRUE	TRUE	(K)NPLLVPLLYDFR(R)	1	85.58	28.5733	85.58	2		730.419	1458.82	2	-0.0005219	-0.3575	2268.98		283309	598	609	0		10179: Sum of 3 scans in range 20363 (rt=2265.68) to 20421 (rt=2272.27) [D:\Share\16_High_S.raw]
TRUE	TRUE	(K)npLLVPLLYDFR(R)	1	53.81	30.835	37.38	2	Deamidated (+1), Pro->Xle (+16)	738.933	1475.85	2	0.01246	8.438	2246.93		152586	598	609	0		10103: Scan 20193 (rt=2246.93) [D:\Share\16_High_S.raw]
TRUE	TRUE	(K)NPLLVPLLYDFR(R)	0.99	45.52	28.5733	45.52	2		730.419	1458.82	2	-0.0008019	-0.5493	2241.06		75094.6	598	609	0		10084: Scan 20141 (rt=2241.07) [D:\Share\16_High_S.raw]
TRUE	TRUE	(K)NPLLVPLLYDFR(R)	0.99	39.86	28.5491	39.56	2		487.282	1458.82	3	0.0001421	0.09731	2259.5		11648.6	598	609	0		10156: Scan 20307 (rt=2259.5) [D:\Share\16_High_S.raw]
TRUE	TRUE	(K)NPLLVPLLYDFR(R)	0.98	37.75	28.4696	37.75	2		487.282	1458.82	3	0.0005621	0.385	2245.65		39335	598	609	0		10096: Sum of 2 scans in range 20180 (rt=2245.51) to 20183 (rt=2245.79) [D:\Share\16_High_S.raw]
TRUE	TRUE	(K)NPLLVPLLYDFR(R)	0.95	31	28.4696	26.34	2		730.419	1458.82	2	0.0005981	0.4097	2132.29		7537.51	598	609	0		9722: Scan 19159 (rt=2132.29) [D:\Share\16_High_S.raw]
TRUE	TRUE	(L)LVPLLYDFR(R)	1	53.85	30.4766	53.85	1		568.33	1134.64	2	0.0005781	0.509	1905.69		26485.7	601	609	0		8911: Scan 17121 (rt=1905.69) [D:\Share\16_High_S.raw]
TRUE	TRUE	(K)mGFHVIYK(T)	0.94	29.13	28.537	23.73	2	Oxidation (+16)	505.76	1009.51	2	0.000803	0.7947	835.201		4043870	621	628	0		3623: Sum of 2 scans in range 7510 (rt=834.554) to 7522 (rt=835.849) [D:\Share\16_High_S.raw]
TRUE	TRUE	(K)TPcGLcLR(T)	1	59.81	29.8588	55.61	2	Carbamidomethyl (+57), Carbamidomethyl (+57)	488.739	975.463	2	-5.254e-05	-0.05381	881.546		10153400	629	636	0		3876: Scan 7936 (rt=881.546) [D:\Share\16_High_S.raw]
TRUE	TRUE	(K)TPcGLcLR(T)	1	59.73	29.8588	56.27	2	Carbamidomethyl (+57), Carbamidomethyl (+57)	488.739	975.463	2	0.0001675	0.1715	912.158		112512	629	636	0		4063: Scan 8212 (rt=912.158) [D:\Share\16_High_S.raw]
TRUE	TRUE	(K)TPcGLcLR(T)	1	59.05	30.4336	58.2	2	Carbamidomethyl (+57), Carbamidomethyl (+57)	488.739	975.464	2	0.0004675	0.4787	863.767		22123700	629	636	0		3730: Sum of 5 scans in range 7702 (rt=855.578) to 7850 (rt=871.957) [D:\Share\16_High_S.raw]
TRUE	TRUE	(K)TPcGLcLR(T)	1	57.5	29.8588	53.9	2	Carbamidomethyl (+57), Carbamidomethyl (+57)	488.739	975.463	2	-1.254e-05	-0.01285	922.015		88693.1	629	636	0		4109: Scan 8301 (rt=922.015) [D:\Share\16_High_S.raw]
TRUE	TRUE	(K)TPcGLcLR(T)	1	57.49	29.8722	54.71	2	Carbamidomethyl (+57), Carbamidomethyl (+57)	488.739	975.463	2	-0.0004325	-0.443	901.173		260706	629	636	0		4000: Scan 8113 (rt=901.173) [D:\Share\16_High_S.raw]
TRUE	TRUE	(K)TPcGLcLR(T)	1	56.77	30.1326	33.46	2	Carbamidomethyl (+57), Carboxymethyl (+58), Carbamidomethyl (+57)	489.23	976.446	2	-57.02	136.1 (-57 neutron corrected from -58340)	949.199		65354.2	629	636	0		4254: Scan 8547 (rt=949.199) [D:\Share\16_High_S.raw]
TRUE	TRUE	(K)TPcGLcLR(T)	1	56.4	31.9948	31.62	2	Carbamidomethyl (+57), Cys->Ser (-16), Carbamidomethyl (+57)	452.24	902.465	2	-57.02	148.9 (-57 neutron corrected from -63110)	831.209		31223.3	629	636	0		3609: Scan 7480 (rt=831.209) [D:\Share\16_High_S.raw]
TRUE	TRUE	(K)TPcGLcLR(T)	0.99	47.06	30.2938	0.88	2	Carbamidomethyl (+57), Propionamide (+71), Carbamidomethyl (+57)	495.747	989.479	2	-57.02	135.7 (-57 neutron corrected from -57570)	912.251		32302.6	629	636	0		4064: Scan 8213 (rt=912.251) [D:\Share\16_High_S.raw]
TRUE	TRUE	(K)TPcGLcLR(T)	0.98	36.79	27.8746	26.06	2	Carbamidomethyl (+57), CarbamidomethylDTT (+209), Carbamidomethyl (+57)	564.737	1127.46	2	-57.02	118.4 (-57 neutron corrected from -50530)	995.063		637991	629	636	0		4475: Scan 8959 (rt=995.063) [D:\Share\16_High_S.raw]
TRUE	TRUE	(K)TPcGLcLR(T)	0.98	36.62	27.9727	29.46	2	Carbamidomethyl (+57), CarbamidomethylDTT (+209), Carbamidomethyl (+57)	564.737	1127.46	2	-57.02	118.8 (-57 neutron corrected from -50530)	1006.74		493067	629	636	0		4516: Sum of 3 scans in range 9048 (rt=1004.9) to 9081 (rt=1008.57) [D:\Share\16_High_S.raw]
TRUE	TRUE	(K)TPcGLcLR(T)	0.98	38.16	30.1072	0	2	Carbamidomethyl (+57), Carbamidomethyl (+57), Propionamide (+71)	495.746	989.477	2	-57.02	134.0 (-57 neutron corrected from -57570)	880.975		63001.2	629	636	0		3874: Scan 7932 (rt=880.975) [D:\Share\16_High_S.raw]
TRUE	TRUE	(K)TPcGLcLR(T)	0.98	34.44	27.8958	25.89	2	Carbamidomethyl (+57), Carbamidomethyl (+57), CarbamidomethylDTT (+209)	564.736	1127.46	2	-57.02	117.7 (-57 neutron corrected from -50530)	943.912		3617590	629	636	0		4222: Sum of 4 scans in range 8487 (rt=942.649) to 8510 (rt=945.175) [D:\Share\16_High_S.raw]
TRUE	TRUE	(K)TPcGLcLR(T)	0.97	32.55	27.0243	14.32	2	Carbamidomethyl (+57), Carbamidomethyl (+57), CarboxymethylDTT (+210)	565.229	1128.44	2	-57.02	117.8 (-57 neutron corrected from -50490)	1025.64		177612	629	636	0		4616: Sum of 2 scans in range 9234 (rt=1025.59) to 9235 (rt=1025.68) [D:\Share\16_High_S.raw]
TRUE	TRUE	(K)TPcGLcLR(T)	0.97	35.6	30.103	35.01	2	Carbamidomethyl (+57), Carboxymethyl (+58), Carbamidomethyl (+57)	489.231	976.447	2	-57.02	136.6 (-57 neutron corrected from -58340)	964.044		46469	629	636	0		4321: Scan 8681 (rt=964.044) [D:\Share\16_High_S.raw]
TRUE	TRUE	(K)TPcGLcLR(T)	0.94	28.69	27.9727	28.08	2	Carbamidomethyl (+57), Carbamidomethyl (+57), CarbamidomethylDTT (+209)	564.737	1127.46	2	-57.02	118.6 (-57 neutron corrected from -50530)	956.387		404296	629	636	0		4285: Sum of 2 scans in range 8609 (rt=956.153) to 8614 (rt=956.62) [D:\Share\16_High_S.raw]
TRUE	TRUE	(R)TmQEIER(Y)	1	59.74	27.7085	23.86	2	Dioxidation (+32)	469.716	937.418	2	0.0003299	0.3516	593.293		412622	637	643	0		2383: Scan 5323 (rt=593.293) [D:\Share\16_High_S.raw]
TRUE	TRUE	(R)TmQEIER(Y)	1	60.04	30.3862	17.6	2	Carbamyl (+43)	475.224	948.434	2	0.0003445	0.3628	593.201		708520	637	643	0		2382: Scan 5322 (rt=593.201) [D:\Share\16_High_S.raw]
TRUE	TRUE	(R)TmQEIER(Y)	0.99	46.02	29.2737	33.35	2	Oxidation (+16)	461.719	921.422	2	-0.000317	-0.3436	598.871		83096.9	637	643	0		2414: Scan 5373 (rt=598.871) [D:\Share\16_High_S.raw]
TRUE	TRUE	(R)TmQEIER(Y)	0.99	45.06	29.2737	24.07	2	Oxidation (+16)	461.718	921.422	2	-0.000517	-0.5604	585.342		2006930	637	643	0		2331: Scan 5250 (rt=585.342) [D:\Share\16_High_S.raw]
TRUE	TRUE	(R)tmQEIER(Y)	0.99	39.55	26.7943	24.07	2	TNBS (+211), Oxidation (+16)	567.208	1132.4	2	-0.006779	-5.981	716.455		26629.6	637	643	0		3046: Scan 6441 (rt=716.455) [D:\Share\16_High_S.raw]
TRUE	TRUE	(F)cLDPYVLVDR(K)	0.99	47.58	34.3823	47.58	1	Carbamidomethyl (+57)	625.316	1248.62	2	0.0002728	0.2183	1448.42		59512.9	659	668	0		6649: Scan 13029 (rt=1448.42) [D:\Share\16_High_S.raw]
TRUE	TRUE	(F)cLDPYVLVDR(K)	0.98	44.37	34.3425	44.37	1	Carbamidomethyl (+57)	625.316	1248.62	2	-0.0005072	-0.4059	1417.94		51443.2	659	668	0		6476: Scan 12757 (rt=1417.94) [D:\Share\16_High_S.raw]
TRUE	TRUE	(F)cLDPYVLVDR(K)	0.98	42.1	34.3473	42.1	1	Carbamidomethyl (+57)	625.316	1248.62	2	-0.0001072	-0.08582	1948.63		41064.3	659	668	0		9069: Scan 17507 (rt=1948.63) [D:\Share\16_High_S.raw]
TRUE	TRUE	(Y)ILDITYGK(E)	0.99	39.66	28.8252	36.49	1		461.766	921.518	2	0.0005181	0.5616	1071.72		176207	679	686	0		4817: Sum of 3 scans in range 9641 (rt=1070.74) to 9660 (rt=1072.71) [D:\Share\16_High_S.raw]
TRUE	TRUE	(K)EDVPLScVNEIDTTPPPQVAYSK(E)	0.99	42.72	32.5042	42.72	2	Carbamidomethyl (+57)	1280.12	2558.22	2	-0.0004872	-0.1904	1384.82		968615	687	709	0		6288: Scan 12461 (rt=1384.82) [D:\Share\16_High_S.raw]
TRUE	TRUE	(K)GVFINTGPEFLVGcDcK(D)	1	101.08	30.7335	101.08	2	Carbamidomethyl (+57), Carbamidomethyl (+57)	956.949	1911.88	2	-0.001973	-1.031	1676.94		1580940	716	732	0		7958: Sum of 2 scans in range 15040 (rt=1673.67) to 15097 (rt=1680.2) [D:\Share\16_High_S.raw]
TRUE	TRUE	(K)GVFINTGPEFLVGcDcK(D)	1	90.31	30.9656	90.31	2	Carbamidomethyl (+57), Carbamidomethyl (+57)	956.95	1911.88	2	-0.001653	-0.8639	1652.96		1962030	716	732	0		7825: Sum of 2 scans in range 14825 (rt=1649.7) to 14884 (rt=1656.22) [D:\Share\16_High_S.raw]
TRUE	TRUE	(K)GVFInTGPEFLVGcDcK(D)	1	88.09	30.1703	88.09	2	Deamidated (+1), Carbamidomethyl (+57), Carbamidomethyl (+57)	957.443	1912.87	2	0.0009115	0.4762	1710.99		206067	716	732	0		8142: Scan 15372 (rt=1710.99) [D:\Share\16_High_S.raw]
TRUE	TRUE	(K)GVFINTGPEFLVGcDcK(D)	1	54.92	30.9968	53.27	2	Carbamidomethyl (+57), Carbamidomethyl (+57)	638.303	1911.89	3	-0.0003485	-0.1822	1655.89		2071240	716	732	0		7838: Sum of 2 scans in range 14848 (rt=1652.25) to 14913 (rt=1659.53) [D:\Share\16_High_S.raw]
TRUE	TRUE	(K)GVFINTGPEFLVGcDcK(D)	0.99	52.93	30.9587	52.25	2	Carbamidomethyl (+57), Carbamidomethyl (+57)	638.303	1911.89	3	-0.0006485	-0.339	1682.65		52665.1	716	732	0		8002: Scan 15119 (rt=1682.65) [D:\Share\16_High_S.raw]
TRUE	TRUE	(K)GVFINTGPEFLVGcDcK(D)	0.99	52.25	37.602	0	2	Carbamidomethyl (+57), Carbamidomethyl (+57), Propionamide (+71)	963.957	1925.9	2	-57.02	68.73 (-57 neutron corrected from -29590)	1663.32		115868	716	732	0		7898: Scan 14947 (rt=1663.32) [D:\Share\16_High_S.raw]
TRUE	TRUE	(K)GVFInTGPEFLVGcDcK(D)	0.99	45.83	30.249	45.83	2	Deamidated (+1), Carbamidomethyl (+57), Carbamidomethyl (+57)	638.631	1912.87	3	0.001885	0.9851	1713.44		22823.5	716	732	0		8154: Scan 15394 (rt=1713.44) [D:\Share\16_High_S.raw]
TRUE	TRUE	(K)GVFINTGPeFLVGcDcK(D)	0.99	51.58	37.5618	0	2	Methyl:2H(3) (+17), Carbamidomethyl (+57), Carbamidomethyl (+57)	643.978	1928.91	3	-0.009168	-4.75	1659.63		605445	716	732	0		7863: Sum of 3 scans in range 14882 (rt=1656.03) to 14946 (rt=1663.23) [D:\Share\16_High_S.raw]
TRUE	TRUE	(K)GVFINTGPEFLVGcDcKDGcR(D)	1	58.3	29.4002	58.3	2	Carbamidomethyl (+57), Carbamidomethyl (+57), Carbamidomethyl (+57)	801.027	2400.06	3	-0.008164	-3.4	1519.11		75287	716	736	0		7063: Scan 13660 (rt=1519.11) [D:\Share\16_High_S.raw]
TRUE	TRUE	(K)GVFINtGPEFLVGcDcKDGcR(D)	0.99	49.93	37.7408	49.93	2	Label:18O(1) (+2), Carbamidomethyl (+57), Carbamidomethyl (+57), Carbamidomethyl (+57)	801.695	2402.06	3	-0.00844	-3.512	1515.78		22985.5	716	736	0		7042: Scan 13631 (rt=1515.78) [D:\Share\16_High_S.raw]
TRUE	TRUE	(F)INTGPEFLVGcDcK(D)	1	85.36	33.8632	85.36	1	Carbamidomethyl (+57), Carbamidomethyl (+57)	805.371	1608.73	2	-0.0009125	-0.5669	1242.4		88980.6	719	732	0		5626: Scan 11184 (rt=1242.4) [D:\Share\16_High_S.raw]
TRUE	TRUE	(N)SGYQYK(R)	0.95	30.16	26.9984	30.16	1		745.352	744.344	1	1.406e-05	0.01886	605.721		3676680	763	768	0		2431: Sum of 3 scans in range 5398 (rt=601.53) to 5474 (rt=609.912) [D:\Share\16_High_S.raw]
TRUE	TRUE	(K)RLEEcLPTGVYEcnk(R)	1	59.2	36.2086	28.34	2	Carbamidomethyl (+57), Carbamidomethyl (+57), Deamidated (+1), Amidated (-1)	934.437	1866.86	2	-0.001253	-0.6706	998.728		3740940	769	783	0		4490: Scan 8992 (rt=998.728) [D:\Share\16_High_S.raw]
TRUE	TRUE	(K)RLEEcLPTGVYEcNK(R)	0.97	36.34	31.2385	36.34	2	Carbamidomethyl (+57), Carbamidomethyl (+57)	623.294	1866.86	3	-0.0006985	-0.374	996.282		11493500	769	783	0		4482: Scan 8970 (rt=996.282) [D:\Share\16_High_S.raw]
TRUE	TRUE	(K)RLEEcLPTGVYEcNK(R)	0.97	40.4	36.3185	2.13	2	Carbamidomethyl (+57), Carbamidomethyl (+57), Propionamide (+71)	627.966	1880.87	3	-57.02	70.48 (-57 neutron corrected from -30300)	1012.16		481537	769	783	0		4554: Scan 9113 (rt=1012.16) [D:\Share\16_High_S.raw]
TRUE	TRUE	(K)RLEEcLPTGVYEcNKR(C)	1	66.03	32.003	64.98	2	Carbamidomethyl (+57), Carbamidomethyl (+57)	1012.49	2022.96	2	-0.002453	-1.212	899.473		1771770	769	784	0		3988: Scan 8099 (rt=899.473) [D:\Share\16_High_S.raw]
TRUE	TRUE	(K)RLEEcLPTGVYEcNKR(C)	1	65.77	34.8756	65.77	2	Carbamidomethyl (+57), Carbamidomethyl (+57)	675.327	2022.96	3	-0.002259	-1.116	969.588		188029	769	784	0		4346: Scan 8730 (rt=969.588) [D:\Share\16_High_S.raw]
TRUE	TRUE	(K)RLEEcLPTGVYEcNKR(C)	1	58.07	32.0003	58.07	2	Carbamidomethyl (+57), Carbamidomethyl (+57)	675.327	2022.96	3	-0.0009385	-0.4637	908.405		6011800	769	784	0		4044: Scan 8178 (rt=908.405) [D:\Share\16_High_S.raw]
TRUE	TRUE	(K)RLEEcLPTGVYEcNKR(C)	1	52.89	31.8639	52.89	2	Carbamidomethyl (+57), Carbamidomethyl (+57)	1012.49	2022.96	2	-0.004453	-2.2	886.852		221960	769	784	0		3892: Sum of 2 scans in range 7960 (rt=884.176) to 8009 (rt=889.528) [D:\Share\16_High_S.raw]
TRUE	TRUE	(K)RLEEcLPTGVYEcNKR(C)	1	55.06	31.9948	55.06	2	Carbamidomethyl (+57), Carbamidomethyl (+57)	675.328	2022.96	3	-0.0005785	-0.2858	938.924		350221	769	784	0		4201: Scan 8453 (rt=938.924) [D:\Share\16_High_S.raw]
TRUE	TRUE	(K)RLeecLPTGVYEcNKR(C)	0.99	56.54	38.1385	0	2	Methyl:2H(3) (+17), Methyl:2H(3) (+17), Carbamidomethyl (+57), Carbamidomethyl (+57)	686.679	2057.02	3	-0.01519	-7.379	971.09		649583	769	784	0		4353: Scan 8744 (rt=971.09) [D:\Share\16_High_S.raw]
TRUE	TRUE	(K)RLEEcLPTGVYEcNKR(C)	0.99	54.57	31.9811	54.57	2	Carbamidomethyl (+57), Carbamidomethyl (+57)	506.748	2022.96	4	-0.0001245	-0.06153	910.839		1076990	769	784	0		4057: Scan 8200 (rt=910.839) [D:\Share\16_High_S.raw]
TRUE	TRUE	(K)RLEEcLPTGVYEcNKR(C)	0.99	50.67	36.0314	50.67	2	Carbamidomethyl (+57), CarbamidomethylDTT (+209), Carbamidomethyl (+57)	725.992	2174.96	3	-57.02	60.36 (-57 neutron corrected from -26210)	991.507		143118	769	784	0		4461: Scan 8927 (rt=991.507) [D:\Share\16_High_S.raw]
TRUE	TRUE	(K)RLEEcLPTGVYEcNKR(C)	0.98	41.93	34.8373	0	2	Carbamidomethyl (+57), Sulfo (+80), Carbamidomethyl (+57)	682.973	2045.9	3	-57.02	65.16 (-57 neutron corrected from -27860)	1020.22		345133	769	784	0		4585: Sum of 2 scans in range 9175 (rt=1018.91) to 9199 (rt=1021.54) [D:\Share\16_High_S.raw]
TRUE	TRUE	(K)rLEEcLPTGVYEcNKR(C)	0.97	41.6	36.6172	15.02	2	Formyl (+28), Carbamidomethyl (+57), Carbamidomethyl (+57)	684.659	2050.96	3	-0.0007536	-0.3672	1140.86		175842	769	784	0		5143: Sum of 2 scans in range 10248 (rt=1138.21) to 10297 (rt=1143.52) [D:\Share\16_High_S.raw]
TRUE	TRUE	(K)RLEEcLPTGVYEcNKR(C)	0.97	39.2	31.9811	39.2	2	Carbamidomethyl (+57), Carbamidomethyl (+57)	506.748	2022.96	4	-4.454e-05	-0.02201	899.525		6099040	769	784	0		3977: Sum of 3 scans in range 8079 (rt=897.415) to 8118 (rt=901.634) [D:\Share\16_High_S.raw]
TRUE	TRUE	(R)LEEcLPTGVYEcNK(R)	1	54.17	28.6864	50.2	2	Carbamidomethyl (+57), Carbamidomethyl (+57)	856.387	1710.76	2	-0.0001325	-0.07743	1075.63		197465	770	783	0		4848: Scan 9685 (rt=1075.63) [D:\Share\16_High_S.raw]
TRUE	TRUE	(R)LEEcLPTGVYEcNK(R)	1	52.13	32.6458	52.13	2	Carbamidomethyl (+57), Carboxymethyl (+58), Carbamidomethyl (+57)	856.878	1711.74	2	-57.02	77.22 (-57 neutron corrected from -33290)	1136.85		30976.4	770	783	0		5138: Sum of 2 scans in range 10235 (rt=1136.8) to 10236 (rt=1136.89) [D:\Share\16_High_S.raw]
TRUE	TRUE	(R)LEEcLPTGVYEcNK(R)	0.98	43.1	33.9533	0	2	Carbamidomethyl (+57), Carbamidomethyl (+57), Propionamide (+71)	863.394	1724.77	2	-57.02	76.63 (-57 neutron corrected from -33040)	1089.79		181594	770	783	0		4925: Sum of 2 scans in range 9806 (rt=1089.05) to 9820 (rt=1090.54) [D:\Share\16_High_S.raw]
TRUE	TRUE	(R)LEEcLPTGVYEcNK(R)	0.96	31.48	28.7795	31.48	2	Carbamidomethyl (+57), Carbamidomethyl (+57)	571.26	1710.76	3	-0.0004885	-0.2854	1077.14		44392.7	770	783	0		4861: Scan 9699 (rt=1077.14) [D:\Share\16_High_S.raw]
TRUE	TRUE	(R)LEEcLPTGVYEcNKR(C)	1	68.63	30.8707	68.63	2	Carbamidomethyl (+57), Carbamidomethyl (+57)	934.437	1866.86	2	-0.002193	-1.174	967.247		188393	770	784	0		4337: Scan 8709 (rt=967.247) [D:\Share\16_High_S.raw]
TRUE	TRUE	(R)LEEcLPTGVYEcNKR(C)	1	71.6	30.8207	71.6	2	Carbamidomethyl (+57), Carbamidomethyl (+57)	623.294	1866.86	3	-0.001389	-0.7434	965.747		413759	770	784	0		4330: Scan 8695 (rt=965.747) [D:\Share\16_High_S.raw]
TRUE	TRUE	(R)LEEcLPTGVYEcNKR(C)	0.99	48.9	36.5954	42.58	2	Carbamidomethyl (+57), Carboxymethyl (+58), Carbamidomethyl (+57)	623.623	1867.85	3	-57.02	72.87 (-57 neutron corrected from -30510)	1026.9		367392	770	784	0		4621: Scan 9246 (rt=1026.9) [D:\Share\16_High_S.raw]
TRUE	TRUE	(R)LEEcLPTGVYEcNKR(C)	0.98	41.09	33.3183	23.59	2	Carbamidomethyl (+57), Carbamidomethyl (+57), CarbamidomethylDTT (+209)	673.959	2018.86	3	-57.02	65.90 (-57 neutron corrected from -28230)	1031.18		478107	770	784	0		4639: Sum of 2 scans in range 9279 (rt=1030.58) to 9290 (rt=1031.78) [D:\Share\16_High_S.raw]
TRUE	TRUE	(R)LEEcLPTGVYEcNKR(C)	0.95	37.11	35.1362	37.11	2	Carbamidomethyl (+57), BMOE (+220), Carbamidomethyl (+57)	677.64	2029.9	3	-57.01	72.02 (-57 neutron corrected from -28070)	1018.72		92659.6	770	784	0		4584: Scan 9173 (rt=1018.72) [D:\Share\16_High_S.raw]
TRUE	TRUE	(R)cKcDPNMcTNR(L)	1	64.69	26.149	57.12	2	Carbamidomethyl (+57), Ammonia-loss (N-term C) (-17), Carbamidomethyl (+57), Carbamidomethyl (+57)	719.769	1437.52	2	-0.002347	-1.631	613.723		260430	785	795	0		2492: Scan 5509 (rt=613.723) [D:\Share\16_High_S.raw]
TRUE	TRUE	(R)cKcDPNMcTNR(L)	1	53.07	25	53.07	2	Carbamidomethyl (+57), Carbamidomethyl (+57), Carbamidomethyl (+57)	728.281	1454.55	2	-0.005038	-3.461	582.3		209414	785	795	0		2316: Scan 5220 (rt=582.3) [D:\Share\16_High_S.raw]
TRUE	TRUE	(K)cDPNMcTNR(L)	1	64.72	25	64.72	2	Carbamidomethyl (+57), CarbamidomethylDTT (+209), Carbamidomethyl (+57)	660.218	1318.42	2	-57.02	100.2 (-57 neutron corrected from -43220)	600.883		231124	787	795	0		2428: Scan 5393 (rt=600.883) [D:\Share\16_High_S.raw]
TRUE	TRUE	(K)cDPNMcTNR(L)	1	51.65	25	29.61	2	Carbamidomethyl (+57), Ammonia-loss (N-term C) (-17), Carbamidomethyl (+57)	575.707	1149.4	2	0.0001387	0.1205	707.017		252631	787	795	0		2980: Sum of 2 scans in range 6335 (rt=704.723) to 6376 (rt=709.311) [D:\Share\16_High_S.raw]
TRUE	TRUE	(K)cDPNMcTNR(L)	1	47.44	25	47.44	2	Carbamidomethyl (+57), Carbamidomethyl (+57)	584.221	1166.43	2	-0.0003525	-0.302	586.082		1774810	787	795	0		2335: Scan 5256 (rt=586.082) [D:\Share\16_High_S.raw]
TRUE	TRUE	(K)cDPNMcTNR(L)	1	46.37	25	0	2	Carbamidomethyl (+57), Propionamide (+71), Carbamidomethyl (+57)	591.228	1180.44	2	-57.02	112.2 (-57 neutron corrected from -48270)	589.661		284765	787	795	0		2358: Scan 5289 (rt=589.661) [D:\Share\16_High_S.raw]
TRUE	TRUE	(N)RLVQHGLQVR(L)	0.99	42.41	28.5126	42.41	1		402.579	1204.72	3	0.0001021	0.08464	627.008		242938	795	804	0		2565: Scan 5630 (rt=627.008) [D:\Share\16_High_S.raw]
TRUE	TRUE	(N)RLVQHGLQVR(L)	0.96	35.96	32.8959	35.96	1		603.364	1204.71	2	-0.001782	-1.478	628.576		25126.1	795	804	0		2572: Scan 5645 (rt=628.576) [D:\Share\16_High_S.raw]
TRUE	TRUE	(R)LVQhGLQVR(L)	1	68.52	28.5187	20.12	2	His->Asp (-22)	514.298	1026.58	2	-0.0001129	-0.1098	775.369		89892.2	796	804	0		3374: Scan 6976 (rt=775.369) [D:\Share\16_High_S.raw]
TRUE	TRUE	(R)LVQHGLQVR(L)	1	45.85	25.5871	43.16	2		525.313	1048.61	2	-0.002662	-2.536	662.983		1311260	796	804	0		2746: Sum of 2 scans in range 5946 (rt=661.818) to 5967 (rt=664.149) [D:\Share\16_High_S.raw]
TRUE	TRUE	(R)LVQHGLQVR(L)	0.99	42.04	25	32.34	2		525.315	1048.62	2	0.0007581	0.7222	642.8		63306500	796	804	0		2636: Sum of 5 scans in range 5740 (rt=639.042) to 5810 (rt=646.559) [D:\Share\16_High_S.raw]
TRUE	TRUE	(R)LVQHGLQVR(L)	0.99	37.53	25	37.53	2		350.545	1048.61	3	4.206e-05	0.04007	733.451		16842.1	796	804	0		3144: Scan 6595 (rt=733.451) [D:\Share\16_High_S.raw]
TRUE	TRUE	(R)lVQHGLQVR(L)	0.99	41.76	30.6296	26.15	2	Acetyl (+42)	546.32	1090.62	2	-8.653e-06	-0.007927	800.654		143956	796	804	0		3477: Scan 7204 (rt=800.654) [D:\Share\16_High_S.raw]
TRUE	TRUE	(R)LVQHGLQVR(L)	0.99	36.74	25	36.74	2		350.545	1048.61	3	-0.0002879	-0.2743	668.129		1086370	796	804	0		2747: Sum of 3 scans in range 5948 (rt=661.986) to 6059 (rt=674.272) [D:\Share\16_High_S.raw]
TRUE	TRUE	(R)LVQhGLQVR(L)	0.98	38.61	28.5187	11.65	2	His->Asp (-22)	514.298	1026.58	2	0.0001471	0.1432	802.999		38497.3	796	804	0		3488: Scan 7225 (rt=802.999) [D:\Share\16_High_S.raw]
TRUE	TRUE	(R)lVQHGLQVR(L)	0.98	38.22	30.6446	23.04	2	Acetyl (+42)	546.32	1090.62	2	9.135e-05	0.08368	922.664		39369.9	796	804	0		4116: Scan 8308 (rt=922.664) [D:\Share\16_High_S.raw]
TRUE	TRUE	(R)LVQHGLQVR(L)	0.98	32.92	25	32.92	2		350.546	1048.61	3	0.0002821	0.2687	641.562		101866000	796	804	0		2635: Sum of 6 scans in range 5739 (rt=638.95) to 5788 (rt=644.175) [D:\Share\16_High_S.raw]
TRUE	TRUE	(R)LVQhGLQVR(L)	0.98	37.81	30.4727	17.67	2	Oxidation (+16)	533.312	1064.61	2	-0.000557	-0.5227	722.698		94680.5	796	804	0		3082: Scan 6498 (rt=722.698) [D:\Share\16_High_S.raw]
TRUE	TRUE	(R)LVQHGLQVR(L)	0.97	33.41	25	33.41	2		1049.62	1048.61	1	-0.0008459	-0.8059	643.307		27830500	796	804	0		2645: Sum of 10 scans in range 5752 (rt=640.318) to 5807 (rt=646.295) [D:\Share\16_High_S.raw]
TRUE	TRUE	(V)QHGLQVR(L)	0.95	31.23	28.8252	25.96	1		419.238	836.462	2	-0.0002619	-0.3128	640.147		82567.7	798	804	0		2643: Scan 5750 (rt=640.147) [D:\Share\16_High_S.raw]
TRUE	TRUE	(R)LQLFkTQNK(G)	0.98	44.68	36.2253	13.65	2	Formyl (+28)	574.327	1146.64	2	-0.000377	-0.3285	1093.26		35525.1	805	813	0		4950: Scan 9845 (rt=1093.26) [D:\Share\16_High_S.raw]
TRUE	TRUE	(R)LQLFkTQNK(G)	0.97	35.38	31.0789	34.79	2	Carbamidomethyl (+57)	588.843	1175.67	2	0.005053	4.294	843.474		40174.2	805	813	0		3670: Scan 7592 (rt=843.474) [D:\Share\16_High_S.raw]
TRUE	TRUE	(K)TQNkGWGIR(C)	0.99	49.19	33.1952	30.46	2	Formyl (+28)	544.286	1086.56	2	0.000483	0.4442	912.344		38508.8	810	818	0		4065: Scan 8214 (rt=912.344) [D:\Share\16_High_S.raw]
TRUE	TRUE	(K)TQNKGWGIR(C)	0.98	40.7	32.615	29.56	2		353.861	1058.56	3	-0.0003779	-0.3567	715.113		43922.7	810	818	0		3025: Sum of 2 scans in range 6402 (rt=712.097) to 6457 (rt=718.128) [D:\Share\16_High_S.raw]
TRUE	TRUE	(K)TQNKGwGIR(C)	0.96	37.33	35.1548	25.44	2	Oxidation (+16)	359.192	1074.56	3	-0.001873	-1.741	608.589		50557.9	810	818	0		2468: Scan 5462 (rt=608.589) [D:\Share\16_High_S.raw]
TRUE	TRUE	(I)RcLDDIAK(G)	0.95	33.54	31.9893	21.03	1	Carbamidomethyl (+57)	495.755	989.496	2	-0.0006672	-0.6736	639.979		118561	818	825	0		2641: Scan 5748 (rt=639.979) [D:\Share\16_High_S.raw]
TRUE	TRUE	(R)cLDDIAK(G)	1	49.74	30.7809	32.76	2	Carbamidomethyl (+57)	417.705	833.396	2	7.276e-05	0.0872	815.194		41729.5	819	825	0		3532: Sum of 2 scans in range 7328 (rt=814.347) to 7342 (rt=816.042) [D:\Share\16_High_S.raw]
TRUE	TRUE	(R)cLDDIAK(G)	0.99	48.35	30.7846	32.85	2	Carbamidomethyl (+57)	417.705	833.396	2	0.0004728	0.5666	708.832		22571000	819	825	0		3000: Sum of 3 scans in range 6365 (rt=708.091) to 6379 (rt=709.572) [D:\Share\16_High_S.raw]
TRUE	TRUE	(R)cLDDIAK(G)	0.99	46.49	30.7809	31.75	2	Carbamidomethyl (+57)	417.705	833.395	2	-0.0001872	-0.2244	721.757		567645	819	825	0		3076: Scan 6490 (rt=721.757) [D:\Share\16_High_S.raw]
TRUE	TRUE	(R)cLDDIAK(G)	0.99	49.85	30.7809	34.28	2	Carbamidomethyl (+57)	834.403	833.395	1	8.757e-06	0.01049	704.817		1077110	819	825	0		2978: Sum of 2 scans in range 6333 (rt=704.54) to 6339 (rt=705.093) [D:\Share\16_High_S.raw]
TRUE	TRUE	(R)cLDDIAK(G)	0.99	42.8	30.7809	28.98	2	Carbamidomethyl (+57)	417.705	833.395	2	-0.0002672	-0.3203	731.814		981861	819	825	0		3127: Sum of 5 scans in range 6565 (rt=730.085) to 6596 (rt=733.543) [D:\Share\16_High_S.raw]
TRUE	TRUE	(R)cLDDIAK(G)	0.98	38.57	30.2202	26.07	2	Carbamidomethyl (+57)	417.704	833.394	2	-0.001027	-1.231	648.901		86674.5	819	825	0		2693: Scan 5831 (rt=648.901) [D:\Share\16_High_S.raw]
TRUE	TRUE	(R)cLDDIAK(G)	0.97	38.9	30.7809	26.45	2	Carbamidomethyl (+57)	834.402	833.395	1	-0.0004612	-0.5528	741.378		19857.6	819	825	0		3177: Scan 6668 (rt=741.378) [D:\Share\16_High_S.raw]
TRUE	TRUE	(R)cLDDIAK(G)	0.97	33.07	25	33.07	2	Carbamidomethyl (+57), CarbamidomethylDTT (+209)	986.399	985.391	1	-57.02	135.2 (-57 neutron corrected from -57810)	738.788		990428	819	825	0		3167: Scan 6644 (rt=738.788) [D:\Share\16_High_S.raw]
TRUE	TRUE	(R)cLDDIAK(G)	0.92	25.7	25.4283	25.7	2	Carbamidomethyl (+57), Ammonia-loss (N-term C) (-17)	817.375	816.368	1	-0.00111	-1.358	1302.48		165836	819	825	0		5885: Sum of 2 scans in range 11723 (rt=1302.43) to 11724 (rt=1302.52) [D:\Share\16_High_S.raw]
TRUE	TRUE	(K)GSFVcIYAGK(I)	0.99	46.24	29.2273	46.24	2	Carbamidomethyl (+57)	551.274	1100.53	2	0.001133	1.028	1140.95		21357200	826	835	0		5151: Sum of 4 scans in range 10261 (rt=1139.6) to 10286 (rt=1142.29) [D:\Share\16_High_S.raw]
TRUE	TRUE	(K)GSFVcIYAGK(I)	0.99	43.95	29.2324	43.95	2	Carbamidomethyl (+57)	551.274	1100.53	2	0.0004528	0.411	1162.48		364256	826	835	0		5260: Scan 10466 (rt=1162.48) [D:\Share\16_High_S.raw]
TRUE	TRUE	(K)GSFVcIYAGK(I)	0.99	42.64	29.2942	42.64	2	Carbamidomethyl (+57)	551.274	1100.53	2	0.0001928	0.175	1131.52		54190.2	826	835	0		5118: Scan 10189 (rt=1131.52) [D:\Share\16_High_S.raw]
TRUE	TRUE	(K)GSFVcIYAGK(I)	0.97	36.47	30.1157	36.47	2	Carbamidomethyl (+57), CarbamidomethylDTT (+209)	627.272	1252.53	2	-57.02	107.4 (-57 neutron corrected from -45490)	1205.72		37883.8	826	835	0		5477: Scan 10855 (rt=1205.72) [D:\Share\16_High_S.raw]
TRUE	TRUE	(K)GsFVcIYAGK(I)	0.97	38.21	32.071	0	2	Acetyl (+42), Carbamidomethyl (+57)	572.279	1142.54	2	-0.000534	-0.4669	1206.57		26075.4	826	835	0		5479: Scan 10862 (rt=1206.57) [D:\Share\16_High_S.raw]
TRUE	TRUE	(K)GSFVcIYAGK(I)	0.97	37.59	28.9542	37.59	2	Carbamidomethyl (+57)	1101.54	1100.53	1	-0.0004112	-0.3733	1140.78		1325660	826	835	0		5149: Sum of 2 scans in range 10258 (rt=1139.35) to 10285 (rt=1142.22) [D:\Share\16_High_S.raw]
TRUE	TRUE	(K)gSFVcIYAGK(I)	0.97	38.68	33.1048	37.62	2	CLIP_TRAQ_4 (+244), Carbamidomethyl (+57)	673.32	1344.63	2	-0.007783	-5.784	1142.14		604404	826	835	0		5144: Sum of 2 scans in range 10249 (rt=1138.3) to 10319 (rt=1145.97) [D:\Share\16_High_S.raw]
TRUE	TRUE	(K)gSFVcIYAGK(I)	0.97	38.12	32.8308	38.12	2	Acetyl:2H(3) (+45), Carbamidomethyl (+57)	573.784	1145.55	2	-0.008343	-7.277	1472.51		20609.8	826	835	0		6777: Scan 13245 (rt=1472.51) [D:\Share\16_High_S.raw]
TRUE	TRUE	(K)GSFVcIYAGK(I)	0.94	30.17	29.2324	30.17	2	Carbamidomethyl (+57)	551.274	1100.53	2	0.0006128	0.5563	1189.86		41737.3	826	835	0		5394: Sum of 2 scans in range 10683 (rt=1186.51) to 10742 (rt=1193.21) [D:\Share\16_High_S.raw]
TRUE	TRUE	(G)KILTDDFADK(E)	1	56.1	33.9305	12.84	1		583.309	1164.6	2	0.0008781	0.7533	822.412		87974.7	835	844	0		3566: Scan 7400 (rt=822.412) [D:\Share\16_High_S.raw]
TRUE	TRUE	(K)ILTDDFADK(E)	1	60.99	28.9098	53.39	2		519.261	1036.51	2	0.0002581	0.2487	969.456		3532810	836	844	0		4334: Sum of 4 scans in range 8706 (rt=966.965) to 8751 (rt=971.947) [D:\Share\16_High_S.raw]
TRUE	TRUE	(K)ILTDDFADK(E)	1	60.76	30.4805	52.78	2		519.262	1036.51	2	0.0009181	0.8849	944.118		56539000	836	844	0		4184: Sum of 9 scans in range 8431 (rt=936.502) to 8570 (rt=951.733) [D:\Share\16_High_S.raw]
TRUE	TRUE	(K)ILTDDfADK(E)	1	62.82	33.0146	0	2	Oxidation (+16)	527.259	1052.5	2	0.000723	0.6863	935.833		38836	836	844	0		4180: Scan 8426 (rt=935.833) [D:\Share\16_High_S.raw]
TRUE	TRUE	(K)ILTDDFADK(E)	0.99	47.2	29.1062	47.2	2		519.261	1036.51	2	-0.0004219	-0.4067	911.117		609518	836	844	0		4059: Sum of 2 scans in range 8202 (rt=911.024) to 8204 (rt=911.21) [D:\Share\16_High_S.raw]
TRUE	TRUE	(K)ILTDDFADK(E)	0.98	43.23	29.652	34.73	2		1037.51	1036.51	1	-0.001146	-1.105	942.094		7147620	836	844	0		4211: Sum of 3 scans in range 8467 (rt=940.425) to 8497 (rt=943.764) [D:\Share\16_High_S.raw]
TRUE	TRUE	(K)ILTDDFADK(E)	0.98	37.49	28.9042	37.46	2		519.261	1036.51	2	0.0005181	0.4993	836.97		348076	836	844	0		3635: Scan 7532 (rt=836.97) [D:\Share\16_High_S.raw]
TRUE	TRUE	(K)ILTDDfADK(E)	0.98	44.87	36.8287	0	2	Oxidation (+16)	527.259	1052.5	2	-0.000217	-0.2059	727.556		30230.3	836	844	0		3115: Scan 6542 (rt=727.556) [D:\Share\16_High_S.raw]
TRUE	TRUE	(L)TDDFADK(E)	0.98	37.35	25	33.18	1		811.346	810.338	1	-0.001366	-1.684	942.077		8232.56	838	844	0		4220: Scan 8483 (rt=942.077) [D:\Share\16_High_S.raw]
TRUE	TRUE	(K)DEDFSTSSVWR(S)	1	89.32	26.5321	89.32	2		664.791	1327.57	2	-0.0002219	-0.1671	1251.14		452004	913	923	0		5651: Sum of 3 scans in range 11248 (rt=1249.54) to 11278 (rt=1252.73) [D:\Share\16_High_S.raw]
TRUE	TRUE	(K)DEDFSTSSVwR(S)	1	87.57	28.6392	19.57	2	Dioxidation (+32)	680.784	1359.55	2	-0.00363	-2.668	1104.09		43606.6	913	923	0		4996: Scan 9942 (rt=1104.09) [D:\Share\16_High_S.raw]
TRUE	TRUE	(K)DEDFSTSSVWR(S)	1	83.04	26.5321	83.04	2		664.791	1327.57	2	-0.0002019	-0.152	1240.9		46369	913	923	0		5621: Scan 11170 (rt=1240.9) [D:\Share\16_High_S.raw]
TRUE	TRUE	(K)DEDFSTSSVWR(S)	1	82.3	26.5225	82.3	2		664.792	1327.57	2	0.0004181	0.3147	1213.77		11697500	913	923	0		5485: Sum of 7 scans in range 10870 (rt=1207.32) to 10985 (rt=1220.22) [D:\Share\16_High_S.raw]
TRUE	TRUE	(K)DEDFSTSSVWr(S)	1	58.71	29.9255	0	2	Oxidation (+16)	672.788	1343.56	2	-0.001277	-0.9497	1101.64		97576.7	913	923	0		4988: Scan 9920 (rt=1101.64) [D:\Share\16_High_S.raw]
TRUE	TRUE	(K)DEDFSTSSVwR(S)	0.99	39.22	28.9098	10.66	2	Dioxidation (+32)	680.786	1359.56	2	0.0001899	0.1396	810.503		50547.9	913	923	0		3517: Scan 7293 (rt=810.503) [D:\Share\16_High_S.raw]
TRUE	TRUE	(E)DFSTSSVWR(S)	0.99	49.03	31.6938	49.03	1		542.757	1083.5	2	0.0005981	0.5515	1184.55		8482.01	915	923	0		5382: Scan 10664 (rt=1184.55) [D:\Share\16_High_S.raw]
TRUE	TRUE	(D)FSTSSVWR(S)	0.99	47.36	37.0321	46.84	1		485.243	968.472	2	0.0007381	0.7613	1073.28		10025.4	916	923	0		4831: Scan 9664 (rt=1073.28) [D:\Share\16_High_S.raw]
TRUE	TRUE	(R)GQKEnGLSETTSK(D)	1	96.46	30.9377	43.1	2	Deamidated (+1)	690.335	1378.65	2	-0.002878	-2.086	582.468		2618750	933	945	0		2317: Scan 5222 (rt=582.468) [D:\Share\16_High_S.raw]
TRUE	TRUE	(R)GQKEnGLSETTSK(D)	0.98	40.06	30.9552	9.93	2	Deamidated (+1)	460.559	1378.66	3	-0.002014	-1.46	583.805		4164200	933	945	0		2318: Sum of 2 scans in range 5223 (rt=582.544) to 5247 (rt=585.066) [D:\Share\16_High_S.raw]
TRUE	TRUE	(K)EnGLSETTSK(D)	1	71.37	28.3948	71.18	2	Deamidated (+1)	533.747	1065.48	2	-0.002398	-2.248	594.308		979618	936	945	0		2389: Scan 5332 (rt=594.308) [D:\Share\16_High_S.raw]
TRUE	TRUE	(K)ENGLSETTSK(D)	1	60.96	30.5576	60.96	2		533.258	1064.5	2	0.001898	1.781	590.84		2267860	936	945	0		2366: Scan 5300 (rt=590.84) [D:\Share\16_High_S.raw]
TRUE	TRUE	(K)eNGLSETTSK(D)	0.94	34.11	33.1091	34.11	2	Glu->pyro-Glu (N-term E) (-18)	524.252	1046.49	2	0.001873	1.788	630.802		45553	936	945	0		2586: Scan 5665 (rt=630.802) [D:\Share\16_High_S.raw]
TRUE	TRUE	(K)enGLSETTSK(D)	0.93	31.47	31.4333	26.64	2	Glu->pyro-Glu (N-term E) (-18), Deamidated (+1)	524.744	1047.47	2	0.0007373	0.7032	613.815		118900	936	945	0		2493: Scan 5510 (rt=613.815) [D:\Share\16_High_S.raw]
TRUE	TRUE	(K)DSHPPDLGPPHIPVPPSIPVGGcNPPSSEETPK(N)	0.98	47.38	32.5139	47.38	2	Carbamidomethyl (+57)	852.918	3407.64	4	-0.004259	-1.25	1523.67		3089500	946	978	0		7090: Scan 13700 (rt=1523.67) [D:\Share\16_High_S.raw]
TRUE	TRUE	(K)DSHPPDLGPPHIPVPPSIPVGGcNPPSSEETPK(N)	0.98	45.69	32.5066	45.69	2	Carbamidomethyl (+57)	852.918	3407.64	4	-0.003579	-1.05	1490.01		3378060	946	978	0		6863: Sum of 2 scans in range 13376 (rt=1487.21) to 13425 (rt=1492.82) [D:\Share\16_High_S.raw]
TRUE	TRUE	(K)DSHPPDLGPPHIPVPPSIPVGGcNPPSSEETPK(N)	0.97	41.99	32.5115	41.99	2	Carbamidomethyl (+57)	852.918	3407.64	4	-0.002939	-0.8623	1467.77		6174410	946	978	0		6719: Sum of 4 scans in range 13150 (rt=1461.99) to 13254 (rt=1473.55) [D:\Share\16_High_S.raw]
TRUE	TRUE	(K)DSHPPDLGPPHIPVPPSIPVGGcNPPSSEETPK(N)	0.97	41.92	32.5139	41.92	2	Carbamidomethyl (+57)	852.918	3407.64	4	-0.004099	-1.203	1438.35		14015000	946	978	0		6547: Sum of 6 scans in range 12875 (rt=1431.15) to 13005 (rt=1445.56) [D:\Share\16_High_S.raw]
TRUE	TRUE	(K)DSHPPDLGPPHIPVPPSIPVGGcNPPSSEETPK(N)	0.93	33.04	32.5018	33.04	2	Carbamidomethyl (+57)	852.919	3407.65	4	-0.0002592	-0.07605	1405.67		92626900	946	978	0		6359: Sum of 8 scans in range 12573 (rt=1397.29) to 12722 (rt=1414.05) [D:\Share\16_High_S.raw]
TRUE	TRUE	(K)VASWLScNSVSEGGFADSDSHSSFK(T)	1	126.54	27.3957	126.54	2	Carbamidomethyl (+57)	887.721	2660.14	3	-0.002193	-0.8242	1378.36		8602170	981	1005	0		6244: Sum of 2 scans in range 12380 (rt=1375.86) to 12425 (rt=1380.86) [D:\Share\16_High_S.raw]
TRUE	TRUE	(K)VASWLScnSVSEGGFADSDSHSSFK(T)	1	86.28	36.0981	0	2	Carbamidomethyl (+57), Oxidation (+16)	893.053	2676.14	3	-0.001798	-0.6717	1303.62		889098	981	1005	0		5888: Sum of 2 scans in range 11731 (rt=1303.38) to 11736 (rt=1303.86) [D:\Share\16_High_S.raw]
TRUE	TRUE	(K)VASWLScnSVSEGGFADSDSHSSFK(T)	1	82.25	36.149	0	2	Carbamidomethyl (+57), Oxidation (+16)	893.053	2676.14	3	-0.001498	-0.5596	1244.56		1966550	981	1005	0		5611: Sum of 3 scans in range 11148 (rt=1238.44) to 11258 (rt=1250.68) [D:\Share\16_High_S.raw]
TRUE	TRUE	(K)VASWLScnSVSEGGFADSDSHSSFK(T)	1	78.25	36.0638	0	2	Carbamidomethyl (+57), Oxidation (+16)	893.053	2676.14	3	-0.003988	-1.49	1224.9		493859	981	1005	0		5535: Sum of 4 scans in range 10979 (rt=1219.47) to 11076 (rt=1230.33) [D:\Share\16_High_S.raw]
TRUE	TRUE	(K)VAsWLScNSVSEGGFADSDSHSSFK(T)	1	68.21	36.5925	4.42	2	Ser->Cys (+16), Carbamidomethyl (+57)	893.055	2676.14	3	0.02079	7.766	1378.4		54742.7	981	1005	0		6256: Scan 12403 (rt=1378.4) [D:\Share\16_High_S.raw]
TRUE	TRUE	(K)VASWLScnSVSEGGFADSDSHSSFK(T)	1	61.76	36.6885	0	2	Carbamidomethyl (+57), Propionamide (+71), Deamidated (+1)	892.727	2675.16	3	-57.01	55.85 (-57 neutron corrected from -21300)	1384.72		104051	981	1005	0		6287: Scan 12460 (rt=1384.72) [D:\Share\16_High_S.raw]
TRUE	TRUE	(K)VASWLScNSVSEGGFADSDSHSSFK(T)	1	59.24	34.8087	59.24	2	Carbamidomethyl (+57), maleimide (+97)	901.048	2700.12	3	-57.04	43.58 (-57 neutron corrected from -21120)	1166.34		84970.9	981	1005	0		5282: Scan 10501 (rt=1166.34) [D:\Share\16_High_S.raw]
TRUE	TRUE	(K)VASwLScNSVSEGGFADSDSHSSFK(T)	0.99	58.86	36.8833	58.86	2	Trp->Gly (-129), Carbamidomethyl (+57)	844.702	2531.09	3	-0.001287	-0.5083	1006.87		18448.8	981	1005	0		4527: Scan 9067 (rt=1006.87) [D:\Share\16_High_S.raw]
TRUE	TRUE	(K)VASwLScNSVSEGGFADSDSHSSFK(T)	0.99	56.73	35.0974	0	2	Dioxidation (+32), Carbamidomethyl (+57)	898.385	2692.13	3	-0.002931	-1.088	1143.43		143847	981	1005	0		5168: Scan 10296 (rt=1143.43) [D:\Share\16_High_S.raw]
TRUE	TRUE	(K)VASwLScnSVSEGGFADSDSHSSFK(T)	0.99	55.43	34.2765	0	2	Quinone (+30), Carbamidomethyl (+57), Deamidated (+1)	898.047	2691.12	3	0.01578	5.862	1107.59		11137.3	981	1005	0		5017: Scan 9973 (rt=1107.59) [D:\Share\16_High_S.raw]
TRUE	TRUE	(K)VASwLScnSVSEGGFADSDSHSSFK(T)	0.99	50.81	34.5682	0	2	Nitro (+45), Carbamidomethyl (+57), Deamidated (+1)	903.05	2706.13	3	0.01361	5.029	1297.42		40006.3	981	1005	0		5860: Sum of 2 scans in range 11676 (rt=1297.23) to 11680 (rt=1297.6) [D:\Share\16_High_S.raw]
TRUE	TRUE	(K)VASwLScNSVSEGGFADSDSHSSFK(T)	0.99	49.31	34.5576	0	2	Nitro (+45), Carbamidomethyl (+57)	902.718	2705.13	3	0.00202	0.7464	1266.6		37359.2	981	1005	0		5719: Scan 11401 (rt=1266.6) [D:\Share\16_High_S.raw]
TRUE	TRUE	(K)VASWLScNSVSEGGFADSDSHSSFK(T)	0.99	48.15	35.2673	0	2	Carbamidomethyl (+57), Sulfo (+80)	895.373	2683.1	3	-57.01	55.78 (-57 neutron corrected from -21240)	1194.34		82134.8	981	1005	0		5427: Scan 10752 (rt=1194.34) [D:\Share\16_High_S.raw]
TRUE	TRUE	(K)VASwLScNSVSEGGFADSDSHSSFK(T)	0.98	45.44	35.5011	0	2	Dioxidation (+32), Carbamidomethyl (+57)	898.387	2692.14	3	0.003549	1.318	1251.43		26877	981	1005	0		5652: Sum of 2 scans in range 11249 (rt=1249.64) to 11281 (rt=1253.21) [D:\Share\16_High_S.raw]
TRUE	TRUE	(K)VASWLScnSVSeGGFADSDSHSSFK(T)	0.98	44.08	37.2656	30.04	2	Carbamidomethyl (+57), Deamidated (+1), Glu->Ala (-58)	868.719	2603.14	3	0.01216	4.669	1334.21		28993.8	981	1005	0		6025: Scan 12008 (rt=1334.21) [D:\Share\16_High_S.raw]
TRUE	TRUE	(K)VASWLScNSVSEGGFADSDSHSSFK(T)	0.98	34.19	27.3957	34.19	2	Carbamidomethyl (+57)	887.722	2660.14	3	-0.001923	-0.7227	1628.81		21950.6	981	1005	0		7722: Scan 14638 (rt=1628.81) [D:\Share\16_High_S.raw]
TRUE	TRUE	(K)VASwLScNSVSEGGFADSDSHSSFK(T)	0.97	39	34.624	0	2	Dioxidation (+32), Carbamidomethyl (+57)	898.381	2692.12	3	-0.01334	-4.954	1130.68		54470.2	981	1005	0		5112: Scan 10180 (rt=1130.68) [D:\Share\16_High_S.raw]
TRUE	TRUE	(K)VASWLScNSVSEGGFADSDSHSSFK(T)	0.96	36.81	33.1534	36.81	2	Carbamidomethyl (+57), CarbamidomethylDTT (+209)	938.387	2812.14	3	-57.02	47.10 (-57 neutron corrected from -20270)	1421.64		33168.9	981	1005	0		6496: Scan 12790 (rt=1421.64) [D:\Share\16_High_S.raw]
TRUE	TRUE	(K)VASWLScnSVsEGGFADSDSHSSFK(T)	0.96	39.88	36.536	0	2	Carbamidomethyl (+57), Deamidated (+1), Label:18O(1) (+2)	888.719	2663.14	3	0.002405	0.9026	1267.16		15741.3	981	1005	0		5720: Scan 11407 (rt=1267.16) [D:\Share\16_High_S.raw]
TRUE	TRUE	(K)VASWLScNSVSEGGFADSDSHSSFK(T)	0.96	29.56	27.0157	29.56	2	Carbamidomethyl (+57)	887.72	2660.14	3	-0.006723	-2.526	1344.94		32885.4	981	1005	0		6078: Sum of 2 scans in range 12100 (rt=1344.42) to 12109 (rt=1345.47) [D:\Share\16_High_S.raw]
TRUE	TRUE	(K)VASwLScnSVSEGGFADSDSHSSFK(T)	0.96	37.97	35.6632	2	2	Oxidation (+16), Carbamidomethyl (+57), Deamidated (+1)	893.382	2677.12	3	0.0004657	0.1739	1272.09		45601.8	981	1005	0		5737: Sum of 2 scans in range 11449 (rt=1271.86) to 11454 (rt=1272.33) [D:\Share\16_High_S.raw]
TRUE	TRUE	(W)LScNSVSEGGFADSDSHSSFK(T)	1	84.19	35.0664	84.19	1	Carbamidomethyl (+57)	739.983	2216.93	3	-0.0004132	-0.1863	885.961		98721.2	985	1005	0		3903: Scan 7977 (rt=885.961) [D:\Share\16_High_S.raw]
TRUE	TRUE	(L)ScNSVSEGGFADSDSHSSFK(T)	1	90.34	31.6137	90.34	1	Carbamidomethyl (+57)	702.289	2103.85	3	0.001747	0.8299	783.598		123023	986	1005	0		3403: Scan 7050 (rt=783.598) [D:\Share\16_High_S.raw]
TRUE	TRUE	(C)NSVSEGGFADSDSHSSFK(T)	1	67.84	32.5935	57.8	1		619.934	1856.78	3	-0.002148	-1.156	761.527		110154	988	1005	0		3279: Scan 6850 (rt=761.527) [D:\Share\16_High_S.raw]
TRUE	TRUE	(N)SVSEGGFADSDSHSSFK(T)	1	83.54	32.8892	83.54	1		872.376	1742.74	2	-2.194e-05	-0.01258	753.046		668626	989	1005	0		3229: Scan 6773 (rt=753.046) [D:\Share\16_High_S.raw]
TRUE	TRUE	(N)SVSEGGFADSDSHSSFK(T)	1	80.41	32.8825	80.41	1		581.92	1742.74	3	0.0006421	0.3682	752.288		1199980	989	1005	0		3225: Scan 6767 (rt=752.288) [D:\Share\16_High_S.raw]
TRUE	TRUE	(K)aSTSGLGIK(D)	1	54.95	30.9587	14.17	2	Acetyl (+42)	438.245	874.476	2	-0.0001887	-0.2155	735.8		26698.1	1024	1032	0		3154: Scan 6616 (rt=735.8) [D:\Share\16_High_S.raw]
TRUE	TRUE	(K)ASTSGLGIK(D)	1	53.39	29.6047	43.05	2		417.24	832.465	2	-0.0006619	-0.7942	702.627		1442350	1024	1032	0		2965: Sum of 3 scans in range 6308 (rt=701.84) to 6323 (rt=703.414) [D:\Share\16_High_S.raw]
TRUE	TRUE	(K)AStSGLGIK(D)	0.97	39.65	31.3354	0	2	Formyl (+28)	861.469	860.462	1	0.001359	1.578	892.535		37248.2	1024	1032	0		3944: Scan 8035 (rt=892.535) [D:\Share\16_High_S.raw]
TRUE	TRUE	(K)AStSGLGIKDEGDIK(Q)	1	74.89	36.0638	0	2	Acetyl (+42)	766.893	1531.77	2	-0.001409	-0.919	800.469		209725	1024	1038	0		3475: Scan 7202 (rt=800.469) [D:\Share\16_High_S.raw]
TRUE	TRUE	(K)ASTSGLGIKDEGDIK(Q)	1	66.45	32.0439	66.45	2		497.595	1489.76	3	0.0004621	0.3099	773.415		7804320	1024	1038	0		3363: Scan 6957 (rt=773.415) [D:\Share\16_High_S.raw]
TRUE	TRUE	(K)ASTSGLGIKDEGDIK(Q)	1	52.45	31.6047	52.45	2		745.888	1489.76	2	-0.0005619	-0.3769	775.846		1992890	1024	1038	0		3376: Scan 6979 (rt=775.846) [D:\Share\16_High_S.raw]
TRUE	TRUE	(K)ASTSGLgIKDEGDIK(Q)	0.99	54.27	35.6241	13.8	2	Gly->Asp (+58)	774.891	1547.77	2	-0.0003198	-0.2065	806.649		23111.6	1024	1038	0		3500: Scan 7258 (rt=806.649) [D:\Share\16_High_S.raw]
TRUE	TRUE	(K)ASTSGLgIKDEGDIK(Q)	0.99	55.73	35.6407	12.88	2	Gly->Asp (+58)	516.93	1547.77	3	0.0001642	0.106	805.705		58938.2	1024	1038	0		3498: Scan 7250 (rt=805.705) [D:\Share\16_High_S.raw]
TRUE	TRUE	(K)aSTSGLGIKDEGDIK(Q)	0.99	48.19	35.8546	41.59	2	Ala->Pro (+26)	758.896	1515.78	2	-0.001112	-0.733	792.642		134566	1024	1038	0		3443: Sum of 2 scans in range 7130 (rt=792.403) to 7133 (rt=792.881) [D:\Share\16_High_S.raw]
TRUE	TRUE	(K)ASTSGLGIkDEGDIK(Q)	0.99	47.91	35.7217	25.74	2	Formyl (+28)	759.885	1517.75	2	-0.003037	-2	971.855		149225	1024	1038	0		4357: Scan 8750 (rt=971.855) [D:\Share\16_High_S.raw]
TRUE	TRUE	(K)ASTSGLGIKDEGDIK(Q)	0.99	44.86	32.0439	38.54	2		497.595	1489.76	3	0.0004621	0.3099	786.118		569947	1024	1038	0		3409: Sum of 2 scans in range 7065 (rt=785.177) to 7081 (rt=787.059) [D:\Share\16_High_S.raw]
TRUE	TRUE	(K)ASTSGLGIKDEGDIK(Q)	0.99	43.15	31.6047	41.79	2		745.888	1489.76	2	-0.0007219	-0.4843	744.846		49651	1024	1038	0		3190: Scan 6699 (rt=744.846) [D:\Share\16_High_S.raw]
TRUE	TRUE	(K)AStSGLGIKDEGDIK(Q)	0.98	47.11	36.2839	0	2	Acetyl (+42)	511.599	1531.77	3	0.0002153	0.1405	800.562		168896	1024	1038	0		3476: Scan 7203 (rt=800.562) [D:\Share\16_High_S.raw]
TRUE	TRUE	(K)ASTSGLGIKDEGDIK(Q)	0.97	36.81	31.6047	35.82	2		497.595	1489.76	3	-0.0002279	-0.1529	803.852		66991.4	1024	1038	0		3493: Scan 7232 (rt=803.851) [D:\Share\16_High_S.raw]
TRUE	TRUE	(K)ASTSGLGIKDEGDIK(Q)	0.97	37.03	31.8299	37.03	2		497.596	1489.77	3	0.002952	1.98	759.859		14832500	1024	1038	0		3234: Sum of 3 scans in range 6781 (rt=753.988) to 6889 (rt=765.729) [D:\Share\16_High_S.raw]
TRUE	TRUE	(K)AStSGLGIKDEGDIK(Q)	0.97	40.84	35.7019	0	2	Formyl (+28)	759.886	1517.76	2	0.000823	0.5419	940.329		191307	1024	1038	0		4210: Scan 8466 (rt=940.329) [D:\Share\16_High_S.raw]
TRUE	TRUE	(S)TSGLGIKDEGDIK(Q)	0.97	40.21	34.8869	40.21	1		666.853	1331.69	2	-0.001422	-1.067	744.891		223963	1026	1038	0		3184: Sum of 2 scans in range 6688 (rt=743.627) to 6711 (rt=746.154) [D:\Share\16_High_S.raw]
TRUE	TRUE	(K)EDTDDrnKmSVVTESSR(N)	0.99	55.87	37.08	0	2	Dimethyl:2H(6)13C(2) (+36), Deamidated (+1), Oxidation (+16)	674.654	2020.94	3	-0.001197	-0.5921	591.192		8100250	1043	1059	0		2369: Scan 5304 (rt=591.192) [D:\Share\16_High_S.raw]
TRUE	TRUE	(R)nKmSVVTESSRnYGYNPSPVKPEGLR(R)	0.99	55.04	42.6823	33.51	2	Bacillosamine (+228), Oxidation (+16), Bacillosamine (+228)	1127.91	3380.7	3	0.02997	8.863	886.721		1206580	1049	1074	0		3907: Scan 7983 (rt=886.721) [D:\Share\16_High_S.raw]
TRUE	TRUE	(R)nKmSVVTESSRNYGYNPSPVKPEGLR(R)	0.94	43.37	43.2824	2.46	2	Hex(1)HexNAc(1)dHex(1) (+511), Oxidation (+16)	1146.21	3435.62	3	-0.01201	-3.494	895.44		70734.9	1049	1074	0		3965: Scan 8062 (rt=895.44) [D:\Share\16_High_S.raw]
TRUE	TRUE	(K)mSVVTESSR(N)	1	60.3	28.7216	56.21	2	Oxidation (+16)	506.242	1010.47	2	-0.000697	-0.689	627.283		94050.9	1051	1059	0		2567: Scan 5633 (rt=627.283) [D:\Share\16_High_S.raw]
TRUE	TRUE	(K)MSVVTESSR(N)	1	58.82	28.4696	53.57	2		498.245	994.476	2	0.0007981	0.8017	662.927		219051	1051	1059	0		2752: Scan 5956 (rt=662.927) [D:\Share\16_High_S.raw]
TRUE	TRUE	(K)mSVVTESSR(N)	1	57.6	28.169	57.6	2	Oxidation (+16)	506.243	1010.47	2	0.000823	0.8137	658.073		42505.1	1051	1059	0		2734: Scan 5912 (rt=658.073) [D:\Share\16_High_S.raw]
TRUE	TRUE	(K)mSVVTESSR(N)	1	58.4	30.3822	0	2	Met->Xle (-18)	489.267	976.519	2	0.000219	0.224	668.348		95476	1051	1059	0		2776: Scan 6005 (rt=668.348) [D:\Share\16_High_S.raw]
TRUE	TRUE	(K)MSVVTESSR(N)	1	54.4	28.7157	49.5	2		498.245	994.475	2	-2.194e-05	-0.02204	646.103		6950420	1051	1059	0		2672: Scan 5805 (rt=646.103) [D:\Share\16_High_S.raw]
TRUE	TRUE	(K)mSVVTESSR(N)	1	51.64	28.6747	51.64	2	Oxidation (+16)	506.242	1010.47	2	4.305e-05	0.04256	588.465		2388060	1051	1059	0		2351: Scan 5278 (rt=588.465) [D:\Share\16_High_S.raw]
TRUE	TRUE	(K)mSVVTESSR(N)	0.99	53.97	32.413	53.72	2	Oxidation (+16)	506.242	1515.7	3	505.2	-93.25 (+505 neutron corrected from 333100)	702.022		17857.4	1051	1059	0		2966: Scan 6310 (rt=702.022) [D:\Share\16_High_S.raw]
TRUE	TRUE	(K)mSVVTESSR(N)	0.99	45.79	28.169	45.79	2	Oxidation (+16)	1011.48	1010.47	1	0.000739	0.7307	591.814		65550500	1051	1059	0		2365: Sum of 3 scans in range 5299 (rt=590.765) to 5318 (rt=592.863) [D:\Share\16_High_S.raw]
TRUE	TRUE	(K)MsVVTESSR(N)	0.97	36.98	30.7262	0	2	Formyl (+28)	512.242	1022.47	2	-0.000697	-0.681	957.748		10928.5	1051	1059	0		4293: Scan 8624 (rt=957.748) [D:\Share\16_High_S.raw]
TRUE	TRUE	(R)NYGYNPSPVK(P)	0.96	36.58	33.6754	36.58	1		569.784	1137.55	2	0.008358	7.341	744.659		308547	1060	1069	0		3178: Sum of 2 scans in range 6672 (rt=741.95) to 6722 (rt=747.368) [D:\Share\16_High_S.raw]
TRUE	TRUE	(R)NYGYNPSPVKPEGLR(R)	1	91.88	32.6458	91.88	2		845.93	1689.85	2	-0.001262	-0.7463	913.284		553977	1060	1074	0		4069: Scan 8222 (rt=913.284) [D:\Share\16_High_S.raw]
TRUE	TRUE	(R)NYGYNPSPVKPEGLR(R)	1	89.72	32.5334	89.72	2		845.93	1689.84	2	-0.002922	-1.728	881.825		213672	1060	1074	0		3879: Scan 7939 (rt=881.825) [D:\Share\16_High_S.raw]
TRUE	TRUE	(R)nYGYNPSPVKPEGLR(R)	1	88.64	32.5744	46.17	2	Deamidated (+1)	846.423	1690.83	2	-0.001058	-0.6253	981.443		1587630	1060	1074	0		4408: Sum of 3 scans in range 8823 (rt=979.842) to 8851 (rt=983.045) [D:\Share\16_High_S.raw]
TRUE	TRUE	(R)NYGYNPsPVKPEGLR(R)	1	78.54	35.2892	34.26	2	Phospho (+80)	885.914	1769.81	2	-0.0005134	-0.2899	926.053		133125	1060	1074	0		4133: Scan 8338 (rt=926.053) [D:\Share\16_High_S.raw]
TRUE	TRUE	(R)nYGYnPSPVKPEGLR(R)	1	78.29	36.8574	0	2	Amidine (+41), Deamidated (+1)	578.294	1731.86	3	0.001256	0.7247	1006.45		237681	1060	1074	0		4518: Sum of 3 scans in range 9050 (rt=1005.09) to 9075 (rt=1007.81) [D:\Share\16_High_S.raw]
TRUE	TRUE	(R)NYGYNPsPVKPEGLR(R)	1	68.74	35.358	29.21	2	Phospho (+80)	885.913	1769.81	2	-0.001973	-1.114	957.192		175276	1060	1074	0		4289: Scan 8618 (rt=957.192) [D:\Share\16_High_S.raw]
TRUE	TRUE	(R)NYGYNPSPVKPEGLR(R)	1	68.58	32.6435	68.58	2		564.29	1689.85	3	0.0006321	0.3738	880.507		317077	1060	1074	0		3870: Scan 7927 (rt=880.507) [D:\Share\16_High_S.raw]
TRUE	TRUE	(R)NYGYNPSPVkPEGLR(R)	1	64.68	36.5234	15.21	2	Formyl (+28)	859.924	1717.83	2	-0.009197	-5.351	1106.51		341000	1060	1074	0		5004: Sum of 3 scans in range 9953 (rt=1105.32) to 9974 (rt=1107.69) [D:\Share\16_High_S.raw]
TRUE	TRUE	(R)NYGYNPSPVKPEGLR(R)	1	66.18	32.6435	66.18	2		564.29	1689.85	3	0.0007821	0.4625	912.066		2031080	1060	1074	0		4062: Scan 8211 (rt=912.066) [D:\Share\16_High_S.raw]
TRUE	TRUE	(R)nYGYnPSPVKPEGLR(R)	1	68.39	36.3879	0	2	Deamidated (+1), Asn->Glu (+15)	569.621	1705.84	3	0.01085	6.357	793.207		253337	1060	1074	0		3433: Sum of 2 scans in range 7116 (rt=790.905) to 7157 (rt=795.509) [D:\Share\16_High_S.raw]
TRUE	TRUE	(R)nYGYNPSPVKPEGLR(R)	1	64.09	32.5768	1.04	2	Deamidated (+1)	564.618	1690.83	3	0.0001361	0.08042	975.142		3764490	1060	1074	0		4372: Sum of 2 scans in range 8772 (rt=974.298) to 8788 (rt=975.986) [D:\Share\16_High_S.raw]
TRUE	TRUE	(R)NYGYNPSPVKPEGLR(R)	1	59.48	32.6458	59.48	2		564.289	1689.85	3	-0.001438	-0.8504	965.227		294147	1060	1074	0		4324: Sum of 2 scans in range 8685 (rt=964.615) to 8696 (rt=965.84) [D:\Share\16_High_S.raw]
TRUE	TRUE	(R)nyGynPSPVKPEGLR(R)	1	59.88	33.694	59.88	2	Deamidated (+1), Quinone (+30), Quinone (+30), Deamidated (+1)	584.933	1751.78	3	0.01243	7.094	890.847		102956	1060	1074	0		3934: Scan 8021 (rt=890.847) [D:\Share\16_High_S.raw]
TRUE	TRUE	(R)NYGYnPSPVKPEGLR(R)	1	58.64	32.6694	0	2	Deamidated (+1)	564.618	1690.83	3	0.001096	0.6478	934.704		3457300	1060	1074	0		4169: Sum of 3 scans in range 8407 (rt=933.666) to 8425 (rt=935.742) [D:\Share\16_High_S.raw]
TRUE	TRUE	(R)NYGYNPSPVKPEGLR(R)	1	57.32	32.6031	57.32	2		564.29	1689.85	3	0.0001221	0.07219	922.385		841635	1060	1074	0		4113: Scan 8305 (rt=922.385) [D:\Share\16_High_S.raw]
TRUE	TRUE	(R)NYGyNPSPVKPEGLR(R)	1	60.24	36.3819	2.57	2	Dioxidation (+32)	574.95	1721.83	3	-0.008086	-4.693	884.829		47757.8	1060	1074	0		3896: Scan 7967 (rt=884.829) [D:\Share\16_High_S.raw]
TRUE	TRUE	(R)NYGYNPSPVKPEGLR(R)	1	56.32	32.5792	56.32	2		564.29	1689.85	3	0.002162	1.279	891.587		17613400	1060	1074	0		3939: Scan 8027 (rt=891.587) [D:\Share\16_High_S.raw]
TRUE	TRUE	(R)nYGYnPSPVKPEGLR(R)	1	59.53	36.4018	0	2	Deamidated (+1), Asn->Glu (+15)	569.622	1705.84	3	0.01196	7.007	811.587		211363	1060	1074	0		3520: Sum of 2 scans in range 7299 (rt=811.263) to 7306 (rt=811.91) [D:\Share\16_High_S.raw]
TRUE	TRUE	(R)nYGYNPSPVKPEGLR(R)	1	55.92	36.5533	0	2	Deamidated (+1), Amidine (+41)	866.936	1731.86	2	-0.0009482	-0.5472	1011.4		46458.2	1060	1074	0		4550: Scan 9107 (rt=1011.4) [D:\Share\16_High_S.raw]
TRUE	TRUE	(R)nYGYNPsPVKPEGLR(R)	0.99	53.1	34.3393	13.34	2	Deamidated (+1), Phospho (+80)	886.407	1770.8	2	0.0009306	0.5252	987.749		249250	1060	1074	0		4446: Scan 8893 (rt=987.749) [D:\Share\16_High_S.raw]
TRUE	TRUE	(R)NYGYNPSPVKPEGLR(R)	0.99	54.38	32.6458	54.38	2		564.289	1689.85	3	-0.001288	-0.7617	1020.31		57324.2	1060	1074	0		4591: Scan 9188 (rt=1020.31) [D:\Share\16_High_S.raw]
TRUE	TRUE	(R)NYGyNPSPVKPEGLR(R)	0.99	56.05	35.9384	0	2	Quinone (+30)	574.282	1719.83	3	0.003264	1.897	814.827		45780.7	1060	1074	0		3533: Scan 7331 (rt=814.827) [D:\Share\16_High_S.raw]
TRUE	TRUE	(R)nYGYNPsPVKPEGLR(R)	0.99	53.8	34.3201	2.66	2	Deamidated (+1), Phospho (+80)	591.273	1770.8	3	0.0003646	0.2058	987.231		962142	1060	1074	0		4440: Sum of 2 scans in range 8882 (rt=986.528) to 8895 (rt=987.934) [D:\Share\16_High_S.raw]
TRUE	TRUE	(R)NYGyNPSPVKPEGLR(R)	0.99	55.54	36.4147	0	2	Oxidation (+16)	569.621	1705.84	3	-0.001103	-0.6462	822.131		145584	1060	1074	0		3563: Scan 7397 (rt=822.131) [D:\Share\16_High_S.raw]
TRUE	TRUE	(R)NYGYNPsPVKPEGLR(R)	0.99	47.86	35.2853	16.72	2	Phospho (+80)	590.945	1769.81	3	-0.0003394	-0.1917	925.016		86263.2	1060	1074	0		4127: Scan 8329 (rt=925.016) [D:\Share\16_High_S.raw]
TRUE	TRUE	(R)NYGYNPSPVkPEGLR(R)	0.98	45.55	36.3919	1.6	2	Oxidation (+16)	569.621	1705.84	3	-0.001853	-1.086	883.989		169747	1060	1074	0		3890: Scan 7958 (rt=883.989) [D:\Share\16_High_S.raw]
TRUE	TRUE	(R)NYGYnPSPVKPEGLR(R)	0.98	39.65	32.5888	0	2	Deamidated (+1)	564.618	1690.83	3	0.0007361	0.4351	990.566		248765	1060	1074	0		4456: Scan 8919 (rt=990.566) [D:\Share\16_High_S.raw]
TRUE	TRUE	(R)nYGYnPSPVKPEGLR(R)	0.97	42.39	36.6904	0	2	Deamidated (+1), Succinyl:13C(4) (+104), Deamidated (+1)	599.617	1795.83	3	-0.01517	-8.445	1057.43		26930.6	1060	1074	0		4758: Scan 9521 (rt=1057.43) [D:\Share\16_High_S.raw]
TRUE	TRUE	(R)NYGYNPsPVKPEGLR(R)	0.97	40.88	35.2904	15.29	2	Phospho (+80)	590.944	1769.81	3	-0.002229	-1.259	959.868		1557570	1060	1074	0		4283: Sum of 5 scans in range 8607 (rt=955.97) to 8678 (rt=963.767) [D:\Share\16_High_S.raw]
TRUE	TRUE	(R)NYGyNPSPVKPEGLR(R)	0.97	41.88	36.4187	0	2	Oxidation (+16)	853.928	1705.84	2	-0.000877	-0.5138	794.195		25242.3	1060	1074	0		3450: Scan 7145 (rt=794.195) [D:\Share\16_High_S.raw]
TRUE	TRUE	(R)nYGYNPSPVKPEGLR(R)	0.97	41.91	36.7164	0	2	Deamidated (+1), Amidine (+41)	866.936	1731.86	2	-0.001708	-0.9858	1076.19		54421.7	1060	1074	0		4854: Scan 9691 (rt=1076.19) [D:\Share\16_High_S.raw]
TRUE	TRUE	(R)NYGYNPSPVKPEGLR(R)	0.97	37.06	32.4477	37.06	2		564.292	1689.85	3	0.005312	3.142	1051.41		37969.9	1060	1074	0		4734: Scan 9467 (rt=1051.41) [D:\Share\16_High_S.raw]
TRUE	TRUE	(N)YGYNPSPVKPEGLR(R)	1	65.56	35.9901	65.56	1		788.909	1575.8	2	-0.0003619	-0.2295	878.15		130669	1061	1074	0		3863: Scan 7906 (rt=878.15) [D:\Share\16_High_S.raw]
TRUE	TRUE	(Y)GYNPSPVKPEGLR(R)	0.99	54.96	34.1929	54.96	1		471.923	1412.75	3	0.004902	3.467	766.208		39676.4	1062	1074	0		3311: Scan 6892 (rt=766.208) [D:\Share\16_High_S.raw]
TRUE	TRUE	(Y)NPSPVKPEGLR(R)	1	74.48	36.8006	74.48	1		597.335	1192.66	2	-0.001082	-0.9064	895.815		65860.8	1064	1074	0		3969: Scan 8066 (rt=895.815) [D:\Share\16_High_S.raw]
TRUE	TRUE	(N)PSPVKPEGLR(R)	1	53.86	29.2065	53.86	1		540.314	1078.61	2	0.0007981	0.7392	636.602		159392	1065	1074	0		2619: Scan 5718 (rt=636.602) [D:\Share\16_High_S.raw]
TRUE	TRUE	(N)PSPVKPEGLR(R)	0.99	46.69	29.8091	46.69	1		360.545	1078.61	3	-0.0006779	-0.6279	633.345		191793	1065	1074	0		2602: Scan 5688 (rt=633.345) [D:\Share\16_High_S.raw]
TRUE	TRUE	(R)RLmASAQSNPDDVLTLSSSTEsEGESGTSR(K)	1	115.89	39.0444	7.45	2	Oxidation (+16), Phospho (+80)	1070.14	3207.39	3	-0.002344	-0.7307	1127		1156170	1087	1116	0		5094: Scan 10147 (rt=1127) [D:\Share\16_High_S.raw]
TRUE	TRUE	(R)RLmASAQSNPDDVLTLSSSTESEGESGTSR(K)	1	97.44	30.1662	97.44	2	Oxidation (+16)	1043.48	3127.42	3	-0.001913	-0.6115	1082.04		3510070	1087	1116	0		4892: Scan 9743 (rt=1082.04) [D:\Share\16_High_S.raw]
TRUE	TRUE	(R)RLMASAQSNPDDVLTLSSSTESEGESGTSR(K)	1	66.27	30.7041	66.27	2		1038.15	3111.43	3	-0.0008979	-0.2885	1173.9		121720	1087	1116	0		5323: Scan 10569 (rt=1173.9) [D:\Share\16_High_S.raw]
TRUE	TRUE	(R)RLmASAQSnPDdVLTLSSSTESEGESGTSR(K)	1	65.48	42.332	0	2	Oxidation (+16), Deamidated (+1), Methyl:2H(3) (+17)	1049.48	3145.43	3	-0.008408	-2.672	1083.83		374179	1087	1116	0		4905: Scan 9760 (rt=1083.83) [D:\Share\16_High_S.raw]
TRUE	TRUE	(R)rLmASAQSNPDDVLTLSSSTESEGESGTSR(K)	0.99	56.33	40.5675	0	2	Oxidation (+16), Oxidation (+16)	1048.81	3143.42	3	-0.001128	-0.3587	1111.37		117277	1087	1116	0		5031: Scan 10007 (rt=1111.37) [D:\Share\16_High_S.raw]
TRUE	TRUE	(R)LmASAQSNPDDVLTLSSSTEsEGESGTSR(K)	1	116.29	36.0563	6.34	2	Oxidation (+16), Phospho (+80)	1018.1	3051.28	3	-0.002644	-0.8664	1194.53		147989	1088	1116	0		5428: Scan 10754 (rt=1194.53) [D:\Share\16_High_S.raw]
TRUE	TRUE	(R)LmASAQSnPDdVLTLSSSTESEGESGTSR(K)	1	89.61	39.1498	0	2	Oxidation (+16), Deamidated (+1), Methyl:2H(3) (+17)	997.456	2989.35	3	0.008632	2.887	1167.76		189501	1088	1116	0		5290: Scan 10514 (rt=1167.76) [D:\Share\16_High_S.raw]
TRUE	TRUE	(R)LMASAQSNPDDVLTLSSSTESEGESGTSR(K)	1	61.95	29.8722	61.95	2		986.115	2955.32	3	-0.001468	-0.4965	1255.85		49683.6	1088	1116	0		5677: Scan 11305 (rt=1255.85) [D:\Share\16_High_S.raw]
TRUE	TRUE	(R)LMASAQSNPDdVLTLSSSTESEGESGTSR(K)	1	67.31	39.3349	0	2	Methyl:2H(3) (+17)	991.791	2972.35	3	-0.008427	-2.834	1256.89		147210	1088	1116	0		5683: Scan 11314 (rt=1256.89) [D:\Share\16_High_S.raw]
TRUE	TRUE	(R)LmASAQSNPDDVLTLSSSTESEGESGTSR(K)	1	62.54	38.2698	2.46	2	Dioxidation (+32)	996.779	2987.32	3	0.001124	0.3761	1199.89		48794.3	1088	1116	0		5451: Scan 10803 (rt=1199.89) [D:\Share\16_High_S.raw]
TRUE	TRUE	(R)LMASAQSnPDDVlTlSSSTESEGESGTSR(K)	0.99	55.3	33.2736	0	2	Deamidated (+1), Leu->MetOx (+34), Leu->MetOx (+34)	1009.08	3024.22	3	0.008614	2.847	1172.86		95344.7	1088	1116	0		5318: Sum of 2 scans in range 10559 (rt=1172.76) to 10561 (rt=1172.95) [D:\Share\16_High_S.raw]
TRUE	TRUE	(R)LMASAqSnPDDVLTlSSSTESEGESGTSR(K)	0.99	51.46	34.9443	0	2	Deamidated (+1), Deamidated (+1), trifluoro (+54)	753.819	3011.25	4	-0.01942	-6.447	1261.31		21489.6	1088	1116	0		5701: Scan 11355 (rt=1261.31) [D:\Share\16_High_S.raw]
TRUE	TRUE	(R)LmASAqSnPDdVLTLSSSTESEGESGTSR(K)	0.96	40.25	37.0122	0	2	Oxidation (+16), Deamidated (+1), Deamidated (+1), Cation:Na (+22)	999.44	2995.3	3	0.02684	8.958	1179.7		103293	1088	1116	0		5339: Sum of 2 scans in range 10592 (rt=1176.45) to 10651 (rt=1182.95) [D:\Share\16_High_S.raw]
TRUE	TRUE	(R)LmASAQSNPDdVLTLSSSTESEGESGTSR(K)	0.95	36.2	34.2406	0	2	Oxidation (+16), Cation:Fe[II] (+54)	1009.42	3025.23	3	-0.0109	-3.602	1173.8		93604.5	1088	1116	0		5322: Scan 10568 (rt=1173.8) [D:\Share\16_High_S.raw]
TRUE	TRUE	(R)KPTAGQTSATAVDSDDIQTISSGSEGDDFEDK(K)	1	80.65	29.2993	80.65	2		1091.49	3271.45	3	-0.002998	-0.9161	1097.97		122219	1117	1148	0		4971: Scan 9887 (rt=1097.97) [D:\Share\16_High_S.raw]
TRUE	TRUE	(R)KPTAGQTSATAVDSDDIQTISSGSEGDDFEDKK(N)	1	73.78	30.4139	73.78	2		850.893	3399.54	4	-0.003434	-1.01	1007.63		163111	1117	1149	0		4529: Scan 9073 (rt=1007.63) [D:\Share\16_High_S.raw]
TRUE	TRUE	(R)KPTAGQTSATAVDSDDIQTISSGSEGDDFEDKK(N)	0.99	43.75	30.3463	43.75	2		1134.19	3399.54	3	-0.002798	-0.8228	1009.99		109517	1117	1149	0		4542: Scan 9094 (rt=1009.99) [D:\Share\16_High_S.raw]
TRUE	TRUE	(R)KPTAGQTSATAVDSDDIQTISSGSEGDDFEDKKNmTGPMK(R)	0.95	45.33	29.3752	19.19	2	Oxidation (+16)	835.982	4174.87	5	-0.006465	-1.548	1006.49		125859	1117	1156	0		4525: Sum of 2 scans in range 9062 (rt=1006.4) to 9064 (rt=1006.59) [D:\Share\16_High_S.raw]
TRUE	TRUE	(R)KPTAGQTSATAVDSDDIQTISSGSEGDDFEDKKNmTGPmK(R)	0.92	37.48	28.9209	37.48	2	Oxidation (+16), Oxidation (+16)	839.181	4190.87	5	-0.00538	-1.283	939.434		183682	1117	1156	0		4205: Sum of 2 scans in range 8458 (rt=939.387) to 8459 (rt=939.481) [D:\Share\16_High_S.raw]
TRUE	TRUE	(K)NMTGPMK(R)	0.96	32.51	29.3702	32.51	2		389.683	777.351	2	-6.194e-05	-0.07958	622.447		341303	1150	1156	0		2535: Scan 5589 (rt=622.447) [D:\Share\16_High_S.raw]
TRUE	TRUE	(R)QVAVkSTR(G)	1	45.71	26.3043	0	2	Delta:H(4)C(2) (+28)	458.782	915.549	2	-0.001502	-1.638	578.141		158624	1158	1165	0		2294: Scan 5181 (rt=578.14) [D:\Share\16_High_S.raw]
TRUE	TRUE	(R)GFALkSTHGIAIK(S)	1	63.35	29.2012	0	2	Delta:H(4)C(2) (+28)	685.911	1369.81	2	-0.0001215	-0.08866	923.94		328390	1166	1178	0		4110: Sum of 2 scans in range 8302 (rt=922.107) to 8335 (rt=925.772) [D:\Share\16_High_S.raw]
TRUE	TRUE	(R)GFALkSTHGIAIK(S)	0.96	31.22	28.3187	3.87	2	Propyl (+42)	692.918	1383.82	2	-0.001613	-1.165	915.247		110734	1166	1178	0		4077: Scan 8241 (rt=915.247) [D:\Share\16_High_S.raw]
TRUE	TRUE	(K)STHGIAIk(S)	0.99	42.87	27.6864	0	2	Methyl (+14)	420.75	839.486	2	-0.001052	-1.251	622.354		227239	1171	1178	0		2534: Scan 5588 (rt=622.354) [D:\Share\16_High_S.raw]
TRUE	TRUE	(K)STHGIAIK(S)	0.95	26.52	25.2114	26.52	2		413.743	825.471	2	-0.0001219	-0.1475	616.247		282032	1171	1178	0		2506: Scan 5532 (rt=616.246) [D:\Share\16_High_S.raw]
TRUE	TRUE	(K)STNMASVDK(G)	0.95	30.97	28.7506	30.97	2		476.724	951.434	2	0.0007181	0.7539	602.632		398571	1179	1187	0		2436: Sum of 2 scans in range 5404 (rt=602.083) to 5414 (rt=603.181) [D:\Share\16_High_S.raw]
TRUE	TRUE	(K)STNMAsVDKGESAPVR(K)	1	148.22	33.653	67.88	2	Phospho (+80)	864.884	1727.75	2	-0.002513	-1.454	674.367		333648	1179	1194	0		2809: Scan 6060 (rt=674.367) [D:\Share\16_High_S.raw]
TRUE	TRUE	(K)STNmASVDKGESAPVR(K)	1	137.96	31.2905	137.96	2	Oxidation (+16)	832.899	1663.78	2	-0.000737	-0.4427	587.188		3870560	1179	1194	0		2342: Scan 5266 (rt=587.188) [D:\Share\16_High_S.raw]
TRUE	TRUE	(K)STNmASVDKGESAPVR(K)	1	133.63	34.4028	18.49	2	Dioxidation (+32)	840.896	1679.78	2	-0.0005501	-0.3273	594.402		613676	1179	1194	0		2390: Scan 5333 (rt=594.402) [D:\Share\16_High_S.raw]
TRUE	TRUE	(K)STNmAsVDKGESAPVR(K)	1	123.37	32.9402	49.9	2	Oxidation (+16), Phospho (+80)	872.882	1743.75	2	-0.001028	-0.5894	594.776		892136	1179	1194	0		2392: Scan 5337 (rt=594.776) [D:\Share\16_High_S.raw]
TRUE	TRUE	(K)STNMASVDKGESAPVR(K)	1	115.29	32.2917	115.29	2		824.9	1647.79	2	-0.002602	-1.578	634.496		1366560	1179	1194	0		2607: Scan 5699 (rt=634.496) [D:\Share\16_High_S.raw]
TRUE	TRUE	(K)STNmAsVDKGESAPVR(K)	1	116	32.9754	27.09	2	Oxidation (+16), Phospho (+80)	582.257	1743.75	3	-0.0007744	-0.4439	594.874		2482220	1179	1194	0		2391: Sum of 3 scans in range 5334 (rt=594.494) to 5340 (rt=595.254) [D:\Share\16_High_S.raw]
TRUE	TRUE	(K)STnmASVDKGESAPVR(K)	1	108.44	34.3297	0	2	Oxidation (+16), Oxidation (+16)	560.933	1679.78	3	-9.796e-05	-0.05828	594.048		1466960	1179	1194	0		2386: Scan 5329 (rt=594.048) [D:\Share\16_High_S.raw]
TRUE	TRUE	(K)STnMASVDKGESAPVR(K)	1	89.71	31.4644	89.71	2	Deamidated (+1)	825.393	1648.77	2	-0.001138	-0.6898	665.823		43259.5	1179	1194	0		2766: Scan 5982 (rt=665.823) [D:\Share\16_High_S.raw]
TRUE	TRUE	(K)STNMASVDKGESAPVR(K)	1	100.35	32.4005	100.35	2		550.271	1647.79	3	0.002352	1.427	636.509		17352900	1179	1194	0		2618: Scan 5717 (rt=636.509) [D:\Share\16_High_S.raw]
TRUE	TRUE	(K)STNmASVDKGESAPVR(K)	1	87.38	35.1362	17.82	2	Carbamyl (+43)	846.403	1690.79	2	-0.003136	-1.853	597.272		174426	1179	1194	0		2406: Scan 5360 (rt=597.272) [D:\Share\16_High_S.raw]
TRUE	TRUE	(K)STNmASVDKGESAPVR(K)	1	90.63	31.1059	90.63	2	Oxidation (+16)	555.602	1663.78	3	0.000797	0.4788	587.862		5757670	1179	1194	0		2336: Sum of 2 scans in range 5258 (rt=586.249) to 5287 (rt=589.475) [D:\Share\16_High_S.raw]
TRUE	TRUE	(K)STNmASVDkGESAPVR(K)	1	82.91	35.3706	29.11	2	Oxidation (+16), Formyl (+28)	846.896	1691.78	2	-0.001312	-0.775	641.169		67165.2	1179	1194	0		2648: Scan 5759 (rt=641.169) [D:\Share\16_High_S.raw]
TRUE	TRUE	(K)STNMAsVDKGESAPVR(K)	1	77.48	33.5946	13.85	2	Phospho (+80)	576.925	1727.75	3	-0.001649	-0.9541	674.414		743868	1179	1194	0		2808: Sum of 2 scans in range 6058 (rt=674.181) to 6063 (rt=674.647) [D:\Share\16_High_S.raw]
TRUE	TRUE	(K)STnMASVDKGESAPVR(K)	0.99	46.21	31.2678	46.21	2	Deamidated (+1)	550.598	1648.77	3	-0.0003639	-0.2206	667.931		484105	1179	1194	0		2773: Sum of 2 scans in range 6000 (rt=667.885) to 6001 (rt=667.977) [D:\Share\16_High_S.raw]
TRUE	TRUE	(K)STNMASVDKGESAPVRK(N)	1	101.98	32.0844	101.98	2		888.947	1775.88	2	-0.004162	-2.342	597.086		1317640	1179	1195	0		2405: Scan 5358 (rt=597.086) [D:\Share\16_High_S.raw]
TRUE	TRUE	(K)STNMAsVDKGESAPVRK(N)	1	89.91	35.9934	36.01	2	Phospho (+80)	928.931	1855.85	2	-0.002113	-1.138	611.589		155857	1179	1195	0		2484: Scan 5490 (rt=611.589) [D:\Share\16_High_S.raw]
TRUE	TRUE	(K)STnmASVDKGESAPVRK(N)	1	72.7	36.9958	0	2	Oxidation (+16), Oxidation (+16)	603.631	1807.87	3	-0.001998	-1.105	581.285		636749	1179	1195	0		2311: Scan 5211 (rt=581.285) [D:\Share\16_High_S.raw]
TRUE	TRUE	(K)STNmAsVDKGESAPVRK(N)	1	60.71	35.3275	10.59	2	Oxidation (+16), Phospho (+80)	624.955	1871.84	3	-0.001684	-0.8994	580.349		488388	1179	1195	0		2306: Scan 5203 (rt=580.349) [D:\Share\16_High_S.raw]
TRUE	TRUE	(K)STNMASVDKGESAPVRK(N)	1	57.13	32.2994	57.07	2		592.968	1775.88	3	-0.002308	-1.299	596.831		3490790	1179	1195	0		2402: Scan 5355 (rt=596.831) [D:\Share\16_High_S.raw]
TRUE	TRUE	(K)STNMAsVDKGESAPVRK(N)	1	60.11	35.9384	17.16	2	Phospho (+80)	619.624	1855.85	3	-0.0006394	-0.3444	610.843		1387120	1179	1195	0		2480: Sum of 2 scans in range 5480 (rt=610.466) to 5486 (rt=611.22) [D:\Share\16_High_S.raw]
TRUE	TRUE	(K)STNmASVDKGESAPVRK(N)	1	52.62	32.3805	52.62	2	Oxidation (+16)	896.947	1791.88	2	0.000303	0.169	579.938		74227.3	1179	1195	0		2302: Scan 5198 (rt=579.938) [D:\Share\16_High_S.raw]
TRUE	TRUE	(K)STNmASVDKGESAPVRK(N)	0.99	57.16	32.5018	57.16	2	Oxidation (+16)	448.977	1791.88	4	-0.001129	-0.6297	579.383		169710	1179	1195	0		2301: Scan 5194 (rt=579.383) [D:\Share\16_High_S.raw]
TRUE	TRUE	(K)STNMASVDKGESAPVRK(N)	0.99	53.05	32.3754	52.65	2		444.978	1775.88	4	-0.001294	-0.7282	596.991		2525520	1179	1195	0		2404: Scan 5357 (rt=596.991) [D:\Share\16_High_S.raw]
TRUE	TRUE	(K)STNmASVDKGESAPVRK(N)	0.97	38.75	32.3805	38.75	2	Oxidation (+16)	598.299	1791.87	3	-0.003893	-2.171	578.535		7990240	1179	1195	0		2290: Sum of 2 scans in range 5177 (rt=577.839) to 5192 (rt=579.232) [D:\Share\16_High_S.raw]
TRUE	TRUE	(N)mASVDKGESAPVR(K)	1	114.67	34.2749	109.38	1	Oxidation (+16)	681.837	1361.66	2	-0.000917	-0.6729	584.883		6889830	1182	1194	0		2327: Scan 5245 (rt=584.883) [D:\Share\16_High_S.raw]
TRUE	TRUE	(N)MASVDKGESAPVR(K)	1	89.95	34.4948	84.88	1		673.84	1345.67	2	-6.194e-05	-0.046	602.821		1172730	1182	1194	0		2439: Scan 5410 (rt=602.821) [D:\Share\16_High_S.raw]
TRUE	TRUE	(N)MASVDKGESAPVR(K)	1	67.73	34.6255	67.73	1		449.563	1345.67	3	0.0006521	0.4842	602.728		2636560	1182	1194	0		2438: Scan 5409 (rt=602.728) [D:\Share\16_High_S.raw]
TRUE	TRUE	(N)mASVDKGESAPVR(K)	1	58.26	34.5133	58.26	1	Oxidation (+16)	454.894	1361.66	3	0.000267	0.196	585.905		9908080	1182	1194	0		2326: Sum of 3 scans in range 5244 (rt=584.807) to 5264 (rt=587.004) [D:\Share\16_High_S.raw]
TRUE	TRUE	(N)MASVDKGESAPVRK(N)	0.98	43.1	35.5243	43.1	1		737.887	1473.76	2	-0.001702	-1.154	583.793		58458.1	1182	1195	0		2324: Scan 5235 (rt=583.793) [D:\Share\16_High_S.raw]
TRUE	TRUE	(N)MASVDKGESAPVRK(N)	0.96	39.4	35.5157	39.4	1		492.261	1473.76	3	-0.0008579	-0.5817	583.618		255052	1182	1195	0		2322: Scan 5233 (rt=583.618) [D:\Share\16_High_S.raw]
TRUE	TRUE	(K)GESAPVR(K)	0.96	31.55	27.7525	7.59	2		358.19	714.365	2	-0.0006219	-0.8694	580.44		824885	1188	1194	0		2307: Scan 5204 (rt=580.44) [D:\Share\16_High_S.raw]
TRUE	TRUE	(R)QFYDGEEScYIIDAK(L)	1	59.04	26.721	59.04	2	Carbamidomethyl (+57)	919.401	1836.79	2	-0.0005672	-0.3087	1609.87		163367	1199	1213	0		7605: Sum of 2 scans in range 14457 (rt=1608.45) to 14481 (rt=1611.29) [D:\Share\16_High_S.raw]
TRUE	TRUE	(R)qFYDGEEScYIIDAK(L)	1	56.86	31.7348	56.86	2	Ammonia-loss (N-term C) (-17), Carbamidomethyl (+57)	910.887	1819.76	2	-0.001116	-0.6129	1613.75		136918	1199	1213	0		7636: Scan 14503 (rt=1613.75) [D:\Share\16_High_S.raw]
TRUE	TRUE	(R)QFYDGEEScYIIDAK(L)	0.98	36.7	26.637	36.7	2	Carbamidomethyl (+57)	613.269	1836.79	3	-0.001193	-0.6493	1306.55		207650	1199	1213	0		5898: Sum of 2 scans in range 11753 (rt=1305.84) to 11766 (rt=1307.25) [D:\Share\16_High_S.raw]
TRUE	TRUE	(R)QFYDGEEScYIIDAK(L)	0.98	35.1	26.149	35.1	2	Carbamidomethyl (+57)	919.399	1836.78	2	-0.005087	-2.768	1580.51		15272.9	1199	1213	0		7422: Scan 14207 (rt=1580.51) [D:\Share\16_High_S.raw]
TRUE	TRUE	(D)GEEScYIIDAK(L)	0.94	33.93	32.9425	33.93	1	Carbamidomethyl (+57)	642.793	1283.57	2	0.001833	1.427	906.415		40567.7	1203	1213	0		4034: Scan 8161 (rt=906.415) [D:\Share\16_High_S.raw]
TRUE	TRUE	(C)YIIDAK(L)	0.97	32.14	27.2673	30.24	1		361.708	721.401	2	9.806e-05	0.1357	739.992		7047.97	1208	1213	0		3172: Scan 6655 (rt=739.992) [D:\Share\16_High_S.raw]
TRUE	TRUE	(K)LEGNLGR(Y)	0.99	43.21	28.8818	26.85	2		379.711	757.408	2	-0.0005019	-0.6618	677.57		48760.5	1214	1220	0		2827: Scan 6088 (rt=677.57) [D:\Share\16_High_S.raw]
TRUE	TRUE	(K)LEGnLGR(Y)	0.99	43.57	29.3551	31.6	2	Deamidated (+1)	380.203	758.392	2	-0.0001379	-0.1816	647.039		582171	1214	1220	0		2677: Scan 5813 (rt=647.039) [D:\Share\16_High_S.raw]
TRUE	TRUE	(K)LEGNLGR(Y)	0.99	43.06	28.9542	31.22	2		379.712	757.409	2	0.0007981	1.052	618.977		59774200	1214	1220	0		2505: Sum of 6 scans in range 5530 (rt=616.063) to 5583 (rt=621.891) [D:\Share\16_High_S.raw]
TRUE	TRUE	(K)lEGNLGR(Y)	0.98	36.82	27.1433	36.82	2	Acetyl (+42)	400.717	799.419	2	-0.0002287	-0.2857	736.338		152979	1214	1220	0		3134: Sum of 3 scans in range 6578 (rt=731.482) to 6666 (rt=741.193) [D:\Share\16_High_S.raw]
TRUE	TRUE	(K)LEGNLGR(Y)	0.97	35.2	28.8818	24.11	2		379.711	757.407	2	-0.001182	-1.558	655.129		986616	1214	1220	0		2718: Sum of 6 scans in range 5871 (rt=653.394) to 5902 (rt=656.863) [D:\Share\16_High_S.raw]
TRUE	TRUE	(K)LEGnLGR(Y)	0.96	34.09	29.1698	15.14	2	Deamidated (+1)	759.399	758.392	1	-0.0004619	-0.6083	646.654		101317	1214	1220	0		2676: Scan 5811 (rt=646.654) [D:\Share\16_High_S.raw]
TRUE	TRUE	(K)LEGNLGR(Y)	0.94	30.69	29.1381	10.74	2		758.416	757.409	1	0.0001041	0.1372	620.89		18594400	1214	1220	0		2526: Scan 5574 (rt=620.89) [D:\Share\16_High_S.raw]
TRUE	TRUE	(R)YLNHScSPNLFVqNVFVDTHDLR(F)	0.99	57.3	32.4005	0	2	Carbamidomethyl (+57), Deamidated (+1)	694.838	2775.32	4	0.01398	5.037	1757.74		50242.1	1221	1243	0		8344: Scan 15791 (rt=1757.74) [D:\Share\16_High_S.raw]
TRUE	TRUE	(R)YLNHScSPnLFVQNVFVDTHDLR(F)	0.98	44.73	32.33	0	2	Carbamidomethyl (+57), Deamidated (+1)	694.835	2775.31	4	0.004225	1.522	1788.37		30337.1	1221	1243	0		8463: Scan 16066 (rt=1788.37) [D:\Share\16_High_S.raw]
TRUE	TRUE	(N)LFVQNVFVDTHDLR(F)	0.99	54.13	36.8966	54.13	1		568.302	1701.88	3	5.206e-05	0.03057	1585.64		34547.3	1230	1243	0		7450: Scan 14253 (rt=1585.64) [D:\Share\16_High_S.raw]
TRUE	TRUE	(F)VQNVFVDTHDLR(F)	1	67.78	35.1322	67.55	1		721.873	1441.73	2	-0.0005619	-0.3895	1058.59		341740	1232	1243	0		4748: Sum of 3 scans in range 9496 (rt=1054.5) to 9569 (rt=1062.68) [D:\Share\16_High_S.raw]
TRUE	TRUE	(F)VQNVFVDTHDLR(F)	1	67.92	35.1322	66.93	1		481.584	1441.73	3	-0.0004879	-0.3382	1052.73		32271.4	1232	1243	0		4741: Scan 9479 (rt=1052.73) [D:\Share\16_High_S.raw]
TRUE	TRUE	(Q)NVFVDTHDLR(F)	0.99	44.12	33.2056	44.12	1		608.31	1214.61	2	0.0006181	0.5084	930.335		327119	1234	1243	0		4149: Sum of 3 scans in range 8369 (rt=929.54) to 8384 (rt=931.131) [D:\Share\16_High_S.raw]
TRUE	TRUE	(Q)NVFVDTHDLR(F)	0.98	41.89	33.189	40.73	1		405.875	1214.6	3	-0.0009679	-0.7963	929.818		19685.7	1234	1243	0		4151: Scan 8372 (rt=929.818) [D:\Share\16_High_S.raw]
TRUE	TRUE	(N)VFVDTHDLR(F)	1	66.57	32.7807	66.57	1		551.288	1100.56	2	0.0007781	0.7063	822.689		114690	1235	1243	0		3567: Scan 7403 (rt=822.689) [D:\Share\16_High_S.raw]
TRUE	TRUE	(N)VFVDTHDLR(F)	0.98	41.21	32.8421	38.84	1		367.861	1100.56	3	8.206e-05	0.07449	824.558		240303	1235	1243	0		3559: Sum of 3 scans in range 7390 (rt=821.281) to 7450 (rt=827.834) [D:\Share\16_High_S.raw]
TRUE	TRUE	(F)VDTHDLR(F)	1	62.06	30.7262	35	1		428.22	854.425	2	1.806e-05	0.02111	593.478		201420	1237	1243	0		2385: Scan 5325 (rt=593.478) [D:\Share\16_High_S.raw]
TRUE	TRUE	(R)FPWVAFFASK(I)	0.99	47.69	29.9255	47.69	2		600.316	1198.62	2	-0.0003419	-0.285	2116.23		37685.6	1244	1253	0		9664: Scan 19014 (rt=2116.23) [D:\Share\16_High_S.raw]
TRUE	TRUE	(R)FPwVAFFASK(I)	0.99	46.96	33.6361	14.64	2	Trp->Kynurenin (+4)	602.313	1202.61	2	0.000143	0.1188	2000.28		688802	1244	1253	0		9259: Scan 17973 (rt=2000.28) [D:\Share\16_High_S.raw]
TRUE	TRUE	(R)FPWVAFFASK(I)	0.99	42.68	29.3601	42.68	2		600.316	1198.62	2	0.0001381	0.1151	2127.13		81855.2	1244	1253	0		9698: Scan 19112 (rt=2127.13) [D:\Share\16_High_S.raw]
TRUE	TRUE	(R)FPwVAFFASK(I)	0.99	45.54	33.6361	0	2	Trp->Kynurenin (+4)	602.313	1202.61	2	0.000103	0.08562	1987.88		6517.53	1244	1253	0		9212: Scan 17861 (rt=1987.88) [D:\Share\16_High_S.raw]
TRUE	TRUE	(R)FPwVAFFASK(I)	0.98	41.92	32.667	0	2	Dioxidation (+32)	616.311	1230.61	2	0.0004099	0.3329	1772.72		4070.24	1244	1253	0		8404: Scan 15926 (rt=1772.72) [D:\Share\16_High_S.raw]
TRUE	TRUE	(R)FPwVAFFASK(I)	0.98	42.49	33.6361	13.31	2	Trp->Kynurenin (+4)	602.313	1202.61	2	0.000103	0.08562	2016.8		64363.4	1244	1253	0		9305: Sum of 2 scans in range 18098 (rt=2014.17) to 18144 (rt=2019.43) [D:\Share\16_High_S.raw]
TRUE	TRUE	(R)AGTELTwDYNYEVGSVEGK(E)	1	55.96	36.113	9.45	2	Oxidation (+16)	1067.48	2132.95	2	-0.002537	-1.189	1427.54		183227	1256	1274	0		6532: Scan 12842 (rt=1427.54) [D:\Share\16_High_S.raw]
TRUE	TRUE	(R)AGTELTwDYNYEVGSVEGK(E)	0.99	55.73	36.6727	0.25	2	Trp->Kynurenin (+4)	707.992	2120.95	3	-0.001073	-0.5056	1465.65		223920	1256	1274	0		6739: Sum of 2 scans in range 13179 (rt=1465.13) to 13188 (rt=1466.17) [D:\Share\16_High_S.raw]
TRUE	TRUE	(R)AGTELTwDYNYEVGSVEGK(E)	0.99	49.44	36.466	0	2	Trp->Kynurenin (+4)	707.991	2120.95	3	-0.003023	-1.425	1452.5		26045.7	1256	1274	0		6669: Scan 13066 (rt=1452.5) [D:\Share\16_High_S.raw]
TRUE	TRUE	(R)AGTELTwDYNYEVGSVEGK(E)	0.99	48.5	36.1077	0	2	Oxidation (+16)	711.992	2132.95	3	-0.000383	-0.1795	1410.45		71513.4	1256	1274	0		6433: Scan 12690 (rt=1410.45) [D:\Share\16_High_S.raw]
TRUE	TRUE	(R)AGTELTWDYNyEVGSVEGK(E)	0.99	47.93	36.0949	0	2	Oxidation (+16)	711.991	2132.95	3	-0.003863	-1.81	1379.63		29931.9	1256	1274	0		6260: Scan 12414 (rt=1379.63) [D:\Share\16_High_S.raw]
TRUE	TRUE	(R)AGTELTWDyNYEVGSVEGK(E)	0.98	46.07	36.1784	0	2	Oxidation (+16)	1067.48	2132.95	2	-0.001537	-0.7202	1396.73		58140.9	1256	1274	0		6354: Scan 12567 (rt=1396.73) [D:\Share\16_High_S.raw]
TRUE	TRUE	(R)AGTELTWdYNYEVGSVEGK(E)	0.98	45.59	35.7715	0	2	Sulfide (+32)	1075.48	2148.95	2	0.01571	7.306	1300.91		15237.6	1256	1274	0		5878: Scan 11709 (rt=1300.91) [D:\Share\16_High_S.raw]
TRUE	TRUE	(R)AGTELTWDYNYEVGSVEGK(E)	0.98	38.53	29.8046	38.53	2		706.658	2116.95	3	-0.007558	-3.569	1464.08		48663.6	1256	1274	0		6733: Scan 13170 (rt=1464.08) [D:\Share\16_High_S.raw]
TRUE	TRUE	(R)AGTELTWDYNYEVGSVEGK(E)	0.98	37.47	30.4179	37.47	2		1059.49	2116.96	2	-0.0008219	-0.3881	1532.32		32858.8	1256	1274	0		7146: Scan 13777 (rt=1532.32) [D:\Share\16_High_S.raw]
TRUE	TRUE	(R)AGTELTWDYNyEVGSVEGK(E)	0.98	42.52	35.8872	0	2	Quinone (+30)	1074.47	2146.93	2	-0.0004003	-0.1863	1269.32		12317.3	1256	1274	0		5730: Scan 11426 (rt=1269.32) [D:\Share\16_High_S.raw]
TRUE	TRUE	(R)AGTELTwDYNYEVGSVEGK(E)	0.97	42.08	36.6445	3.01	2	Trp->Kynurenin (+4)	1061.48	2120.95	2	-0.000337	-0.1588	1453.75		14992.7	1256	1274	0		6677: Scan 13077 (rt=1453.75) [D:\Share\16_High_S.raw]
TRUE	TRUE	(R)AGTELTWdYNYEVGSVEGK(E)	0.96	39.04	35.8035	0	2	Sulfide (+32)	717.323	2148.95	3	0.01648	7.666	1273.27		37309.3	1256	1274	0		5744: Scan 11462 (rt=1273.27) [D:\Share\16_High_S.raw]
TRUE	TRUE	(N)YEVGSVEGK(E)	0.98	38.08	30.3743	38.08	1		484.24	966.466	2	5.806e-05	0.06001	657.14		36260.9	1266	1274	0		2730: Scan 5905 (rt=657.14) [D:\Share\16_High_S.raw]
TRUE	TRUE	(K)ELLcccGAIEcR(G)	1	85.95	25	85.95	2	Carbamidomethyl (+57), Carbamidomethyl (+57), Carbamidomethyl (+57), Carbamidomethyl (+57)	770.821	1539.63	2	-0.002603	-1.69	1012.25		220199	1275	1286	0		4555: Scan 9114 (rt=1012.25) [D:\Share\16_High_S.raw]
TRUE	TRUE	(K)ELLcccGAIEcR(G)	1	87.16	29.0795	7.83	2	Carbamidomethyl (+57), Carbamidomethyl (+57), Carbamidomethyl (+57), Carboxymethyl (+58), Carbamidomethyl (+57)	771.314	1540.61	2	-57.02	86.54 (-57 neutron corrected from -36990)	1073.19		312568	1275	1286	0		4830: Scan 9663 (rt=1073.19) [D:\Share\16_High_S.raw]
TRUE	TRUE	(K)ELLcccGAIEcR(G)	1	88.57	31.4176	18.05	2	Carbamidomethyl (+57), Carbamidomethyl (+57), Cys->Gly (-46), Carbamidomethyl (+57), Carbamidomethyl (+57)	719.317	1436.62	2	-57.02	92.52 (-57 neutron corrected from -39660)	991.028		71547.3	1275	1286	0		4459: Scan 8924 (rt=991.028) [D:\Share\16_High_S.raw]
TRUE	TRUE	(K)ELLcccGAIEcR(G)	1	87.46	30.5346	12.06	2	Carbamidomethyl (+57), Propionamide (+71), Carbamidomethyl (+57), Carbamidomethyl (+57), Carbamidomethyl (+57)	777.83	1553.64	2	-57.02	85.18 (-57 neutron corrected from -36680)	986.805		125278	1275	1286	0		4443: Scan 8885 (rt=986.805) [D:\Share\16_High_S.raw]
TRUE	TRUE	(K)ELLcccGAIEcR(G)	1	82.31	31.3354	0.81	2	Carbamidomethyl (+57), Carbamidomethyl (+57), Cys->Ser (-16), Carbamidomethyl (+57), Carbamidomethyl (+57)	734.322	1466.63	2	-57.02	89.81 (-57 neutron corrected from -38850)	951.827		125293	1275	1286	0		4264: Scan 8571 (rt=951.827) [D:\Share\16_High_S.raw]
TRUE	TRUE	(K)ELLcccGAIEcR(G)	1	80.09	29.3197	9.83	2	Carbamidomethyl (+57), Carbamidomethyl (+57), Carbamidomethyl (+57), Carbamidomethyl (+57), Carboxymethyl (+58)	771.314	1540.61	2	-57.02	86.22 (-57 neutron corrected from -36990)	1042.67		278428	1275	1286	0		4687: Scan 9388 (rt=1042.67) [D:\Share\16_High_S.raw]
TRUE	TRUE	(K)ELLcccGAIEcR(G)	1	73.38	25	73.38	2	Carbamidomethyl (+57), Carbamidomethyl (+57), Carbamidomethyl (+57), Carbamidomethyl (+57)	770.822	1539.63	2	-0.0002831	-0.1838	981.726		47362800	1275	1286	0		4397: Sum of 4 scans in range 8807 (rt=978.146) to 8871 (rt=985.306) [D:\Share\16_High_S.raw]
TRUE	TRUE	(K)eLLcccGAIEcR(G)	1	73.25	29.1222	73.25	2	Formyl (+28), Carbamidomethyl (+57), Carbamidomethyl (+57), Carbamidomethyl (+57), Carbamidomethyl (+57)	784.82	1567.62	2	-0.0007582	-0.4833	1319.52		34564.6	1275	1286	0		5953: Scan 11876 (rt=1319.52) [D:\Share\16_High_S.raw]
TRUE	TRUE	(K)ELLcccGAIEcR(G)	1	67.75	26.7943	16.09	2	Carbamidomethyl (+57), CarbamidomethylDTT (+209), Carbamidomethyl (+57), Carbamidomethyl (+57), Carbamidomethyl (+57)	846.819	1691.62	2	-57.02	77.58 (-57 neutron corrected from -33690)	1045.4		65758.9	1275	1286	0		4707: Scan 9413 (rt=1045.4) [D:\Share\16_High_S.raw]
TRUE	TRUE	(K)ELLcccGAIEcR(G)	1	64.09	26.8305	0.47	2	Carbamidomethyl (+57), Carbamidomethyl (+57), CarbamidomethylDTT (+209), Carbamidomethyl (+57), Carbamidomethyl (+57)	846.819	1691.62	2	-57.02	77.62 (-57 neutron corrected from -33690)	1076.86		559554	1275	1286	0		4858: Scan 9696 (rt=1076.86) [D:\Share\16_High_S.raw]
TRUE	TRUE	(K)eLLcccGAIEcR(G)	1	64.6	30.5461	63.9	2	CLIP_TRAQ_4 (+244), Carbamidomethyl (+57), Carbamidomethyl (+57), Carbamidomethyl (+57), Carbamidomethyl (+57)	892.87	1783.72	2	-0.007059	-3.955	1115.23		37859.4	1275	1286	0		5048: Scan 10042 (rt=1115.23) [D:\Share\16_High_S.raw]
TRUE	TRUE	(K)ELLcccGAIEcR(G)	1	51.29	25.3403	0	2	Carbamidomethyl (+57), Sulfo (+80), Carbamidomethyl (+57), Carbamidomethyl (+57), Carbamidomethyl (+57)	782.29	1562.56	2	-57.02	85.08 (-57 neutron corrected from -36470)	1151.63		67258.1	1275	1286	0		5206: Scan 10369 (rt=1151.63) [D:\Share\16_High_S.raw]
TRUE	TRUE	(K)ELLcccGAIEcR(G)	1	55.47	25	54.04	2	Carbamidomethyl (+57), Carbamidomethyl (+57), Carbamidomethyl (+57), Carbamidomethyl (+57)	514.217	1539.63	3	-0.001709	-1.109	972.32		72273.8	1275	1286	0		4359: Scan 8755 (rt=972.32) [D:\Share\16_High_S.raw]
TRUE	TRUE	(K)ELLcccGAIEcR(G)	0.99	40.19	25	40.19	2	Carbamidomethyl (+57), Carbamidomethyl (+57), Carbamidomethyl (+57), Carbamidomethyl (+57)	514.217	1539.63	3	-0.0001791	-0.1163	984.123		580273	1275	1286	0		4419: Sum of 3 scans in range 8844 (rt=982.196) to 8879 (rt=986.049) [D:\Share\16_High_S.raw]
TRUE	TRUE	(K)eLLcccGAIEcR(G)	0.99	42.86	31.3735	42.86	2	Glu->Gln (-1), Carbamidomethyl (+57), Carbamidomethyl (+57), Carbamidomethyl (+57), Carbamidomethyl (+57)	770.329	1538.64	2	-0.002807	-1.823	1304.61		23231.6	1275	1286	0		5892: Scan 11742 (rt=1304.61) [D:\Share\16_High_S.raw]
TRUE	TRUE	(K)eLLcccGAIEcR(G)	0.99	37.95	27.007	0	2	Cation:Na (+22), Carbamidomethyl (+57), Carbamidomethyl (+57), Carbamidomethyl (+57), Carbamidomethyl (+57)	781.808	1561.6	2	-0.01131	-7.236	985.492		51143.3	1275	1286	0		4433: Scan 8873 (rt=985.492) [D:\Share\16_High_S.raw]
TRUE	TRUE	(K)eLLcccGAIEcR(G)	0.98	40.36	30.3623	40.36	2	Glu->pyro-Glu (N-term E) (-18), Carbamidomethyl (+57), Carbamidomethyl (+57), Carbamidomethyl (+57), Carbamidomethyl (+57)	761.817	1521.62	2	-0.0003079	-0.2022	1308.15		55522.4	1275	1286	0		5903: Sum of 2 scans in range 11761 (rt=1306.59) to 11788 (rt=1309.7) [D:\Share\16_High_S.raw]
TRUE	TRUE	(K)eLLcccGAIEcR(G)	0.96	33.16	29.8543	5.57	2	Cation:Na (+22), Carbamidomethyl (+57), Carbamidomethyl (+57), Carbamidomethyl (+57), Carbamidomethyl (+57)	781.812	1561.61	2	-0.002046	-1.31	975.044		173964	1275	1286	0		4379: Scan 8780 (rt=975.044) [D:\Share\16_High_S.raw]
TRUE	TRUE	(K)ELLcccgAIEcR(G)	0.94	31.31	30.4727	9.74	2	Carbamidomethyl (+57), Carbamidomethyl (+57), Carbamidomethyl (+57), Gly->Ser (+30), Carbamidomethyl (+57)	785.828	1569.64	2	-0.000368	-0.2343	959.633		91391.7	1275	1286	0		4301: Scan 8640 (rt=959.633) [D:\Share\16_High_S.raw]
TRUE	TRUE	(C)cGAIEcR(G)	1	56.77	26.902	46	1	Carbamidomethyl (+57), Carbamidomethyl (+57)	433.186	864.357	2	-0.0009925	-1.147	591.007		667377	1280	1286	0		2367: Scan 5302 (rt=591.007) [D:\Share\16_High_S.raw]
END OF FILE

## Sheet: SETDB1_lower
Valid	Assigned	Sequence	Prob	Mascot Ion score	Mascot Identity score	Mascot Delta Ion Score	NTT	Modifications	Observed	Actual Mass	Charge	Delta Da	Delta PPM	Retention Time	Intensity	TIC	Start	Stop	# Other Proteins	Other Proteins	Spectrum ID
TRUE	TRUE	(K)LFYLPHVcSYTcLSR(V)	0.99	48.81	32.2141	48.81	2	Carbamidomethyl (+57), Carbamidomethyl (+57)	639.311	1914.91	3	-0.001049	-0.5473	1569.5		217420	571	585	0		7428: Scan 14108 (rt=1569.5) [D:\Share\15_Low_S.raw]
TRUE	TRUE	(K)LFYLPHVcSYTcLSR(V)	0.99	45.37	32.2994	45.37	2	Carbamidomethyl (+57), Carbamidomethyl (+57)	639.311	1914.91	3	-0.001289	-0.6725	1579.74		91661.7	571	585	0		7478: Scan 14200 (rt=1579.74) [D:\Share\15_Low_S.raw]
TRUE	TRUE	(F)YLPHVcSYTcLSR(V)	0.99	49.49	35.4888	49.49	1	Carbamidomethyl (+57), Carbamidomethyl (+57)	552.594	1654.76	3	-0.0003285	-0.1984	1064.35		194396	573	585	0		4737: Sum of 2 scans in range 9581 (rt=1063.6) to 9595 (rt=1065.1) [D:\Share\15_Low_S.raw]
TRUE	TRUE	(H)VcSYTcLSR(V)	0.97	34.36	30.9968	32.99	1	Carbamidomethyl (+57), Carbamidomethyl (+57)	573.257	1144.5	2	-0.0003525	-0.3078	743.135		979911	577	585	0		3124: Sum of 3 scans in range 6679 (rt=742.104) to 6697 (rt=744.167) [D:\Share\15_Low_S.raw]
TRUE	TRUE	(R)GKNPLLVPLLYDFR(R)	1	76.49	26.3246	76.49	2		822.977	1643.94	2	-0.0008219	-0.4997	2041.75		372722	596	609	0		9588: Scan 18342 (rt=2041.75) [D:\Share\15_Low_S.raw]
TRUE	TRUE	(R)GKNPLLVPLLYDFR(R)	1	52.02	26.4444	52.02	2		548.987	1643.94	3	0.0006221	0.3782	2038.75		2742640	596	609	0		9567: Sum of 3 scans in range 18310 (rt=2038.19) to 18320 (rt=2039.32) [D:\Share\15_Low_S.raw]
TRUE	TRUE	(R)GKNPLLVPLLYDFR(R)	1	50.19	26.4444	50.19	2		548.988	1643.94	3	0.0008021	0.4876	2069.9		81207.2	596	609	0		9693: Scan 18595 (rt=2069.9) [D:\Share\15_Low_S.raw]
TRUE	TRUE	(R)GKNPLLVPLLYDFR(R)	0.99	43.66	25.9218	43.66	2		548.988	1643.94	3	0.001042	0.6335	2131.03		26948.4	596	609	0		9899: Scan 19145 (rt=2131.03) [D:\Share\15_Low_S.raw]
TRUE	TRUE	(R)GKNPLLVPLLYDFR(R)	0.99	43.38	26.4444	43.38	2		548.988	1643.94	3	0.0007121	0.4329	2100.5		31993	596	609	0		9790: Scan 18870 (rt=2100.5) [D:\Share\15_Low_S.raw]
TRUE	TRUE	(R)GKNPLLVPLLYDFR(R)	0.99	36.89	26.4444	36.89	2		548.988	1095.96	2	-548	-446.5 (-547 neutron corrected from -499500)	2253.35		5911.18	596	609	0		10320: Scan 20247 (rt=2253.35) [D:\Share\15_Low_S.raw]
TRUE	TRUE	(R)GKNPLLVPLLYDFR(R)	0.99	38.52	26.3749	38.52	2		548.988	1643.94	3	0.0008921	0.5423	2161.54		16483.3	596	609	0		10008: Scan 19420 (rt=2161.54) [D:\Share\15_Low_S.raw]
TRUE	TRUE	(R)GKNPLLVPLLYDFR(R)	0.98	32.7	26.3246	31.49	2		822.977	1643.94	2	0.0002981	0.1812	2072.34		42308.3	596	609	0		9702: Scan 18617 (rt=2072.34) [D:\Share\15_Low_S.raw]
TRUE	TRUE	(R)GKnPLLVPLLYDFR(R)	0.96	40.13	35.9539	0	2	Asn->Glu (+15)	553.982	1658.92	3	-0.0153	-9.22	2025.99		18227.5	596	609	0		9505: Scan 18200 (rt=2025.99) [D:\Share\15_Low_S.raw]
TRUE	TRUE	(K)NPLLVPL(L)	0.95	29.8	25.2634	29.8	1		765.486	764.479	1	-0.001126	-1.471	1816.88		7821.93	598	604	0		8683: Scan 16321 (rt=1816.88) [D:\Share\15_Low_S.raw]
TRUE	TRUE	(K)NPLLVPLLYDFR(R)	1	74.5	28.5733	74.5	2		730.419	1458.82	2	-0.0004619	-0.3164	2274.94		720954	598	609	0		10393: Sum of 3 scans in range 20410 (rt=2271.48) to 20474 (rt=2278.41) [D:\Share\15_Low_S.raw]
TRUE	TRUE	(K)NPLLVPLLYDFR(R)	1	70.1	28.6213	70.1	2		730.419	1458.82	2	-0.0002019	-0.1383	2253.11		11424100	598	609	0		10312: Sum of 2 scans in range 20238 (rt=2252.31) to 20253 (rt=2253.91) [D:\Share\15_Low_S.raw]
TRUE	TRUE	(K)NPLLVPLLYDFR(R)	1	66.68	28.5491	66.68	2		730.419	1458.82	2	0.0001181	0.08087	2240.08		103527	598	609	0		10263: Scan 20129 (rt=2240.08) [D:\Share\15_Low_S.raw]
TRUE	TRUE	(K)npLLVPLLYDFR(R)	1	58.65	31.8355	43.46	2	Deamidated (+1), Pro->Xle (+16)	738.933	1475.85	2	0.01276	8.642	2247.3		390342	598	609	0		10285: Scan 20193 (rt=2247.3) [D:\Share\15_Low_S.raw]
TRUE	TRUE	(K)NPLLVPLLYDFR(R)	0.98	34.49	28.4696	34.49	2		730.419	1458.82	2	0.0005781	0.396	2148.13		29584.9	598	609	0		9960: Scan 19299 (rt=2148.13) [D:\Share\15_Low_S.raw]
TRUE	TRUE	(K)NPLLVPLLyDFR(R)	0.97	38.99	34.6627	0	2	Oxidation (+16)	738.416	1474.82	2	-0.000857	-0.5807	2009.64		23692.6	598	609	0		9448: Scan 18054 (rt=2009.64) [D:\Share\15_Low_S.raw]
TRUE	TRUE	(L)LVPLLYDFR(R)	1	51.28	31.6524	46.78	1		568.329	1134.64	2	0.0003181	0.2801	1902.41		74499.4	601	609	0		9043: Scan 17089 (rt=1902.41) [D:\Share\15_Low_S.raw]
TRUE	TRUE	(L)LYDFR(R)	0.96	29.86	27.2835	18.46	1		357.184	712.354	2	-0.0004019	-0.5634	907.036		16011.4	605	609	0		3968: Scan 8170 (rt=907.036) [D:\Share\15_Low_S.raw]
TRUE	TRUE	(K)mGFHVIYK(T)	0.95	32.49	31.7202	7.34	2	Dioxidation (+32)	513.758	1025.5	2	-3.005e-05	-0.02928	899.147		630806	621	628	0		3921: Sum of 3 scans in range 8093 (rt=898.539) to 8104 (rt=899.756) [D:\Share\15_Low_S.raw]
TRUE	TRUE	(K)mGFHVIYK(T)	0.95	29.25	28.537	23.7	2	Oxidation (+16)	505.76	1009.51	2	0.000803	0.7947	834.26		571270	621	628	0		3561: Scan 7511 (rt=834.26) [D:\Share\15_Low_S.raw]
TRUE	TRUE	(K)mGFHVIYK(T)	0.95	29.07	28.537	23.67	2	Oxidation (+16)	505.76	1009.51	2	0.000803	0.7947	865.379		3930860	621	628	0		3678: Sum of 5 scans in range 7734 (rt=858.748) to 7854 (rt=872.01) [D:\Share\15_Low_S.raw]
TRUE	TRUE	(Y)KTPcGLcLR(T)	0.97	37.59	33.0878	37.59	1	Carbamidomethyl (+57), Carbamidomethyl (+57)	368.86	1103.56	3	-0.0005385	-0.4876	751.46		38248.2	628	636	0		3164: Scan 6763 (rt=751.46) [D:\Share\15_Low_S.raw]
TRUE	TRUE	(K)TPcGLcLR(T)	1	70.4	32.4773	48.16	2	Carbamidomethyl (+57), Cys->Ser (-16), Carbamidomethyl (+57)	452.24	902.466	2	-57.02	150.1 (-57 neutron corrected from -63110)	831.072		36622.6	629	636	0		3543: Scan 7483 (rt=831.072) [D:\Share\15_Low_S.raw]
TRUE	TRUE	(K)TPcGLcLR(T)	1	59.72	29.8588	56.23	2	Carbamidomethyl (+57), Carbamidomethyl (+57)	488.739	975.463	2	0.0001475	0.151	913.142		241078	629	636	0		3993: Sum of 2 scans in range 8222 (rt=912.863) to 8228 (rt=913.421) [D:\Share\15_Low_S.raw]
TRUE	TRUE	(K)TPcGLcLR(T)	1	59.59	29.8588	55.63	2	Carbamidomethyl (+57), Carbamidomethyl (+57)	488.739	975.463	2	6.746e-05	0.06908	882.433		12279800	629	636	0		3817: Scan 7947 (rt=882.433) [D:\Share\15_Low_S.raw]
TRUE	TRUE	(K)TPcGLcLR(T)	1	59.13	30.4805	58.26	2	Carbamidomethyl (+57), Carbamidomethyl (+57)	488.739	975.464	2	0.0006075	0.6221	858.526		23986100	629	636	0		3643: Sum of 5 scans in range 7664 (rt=851.059) to 7800 (rt=865.994) [D:\Share\15_Low_S.raw]
TRUE	TRUE	(K)TPcGLcLR(T)	1	58.74	32.8081	34.66	2	Carbamidomethyl (+57), Carbamidomethyl (+57), Cys->Ser (-16)	452.24	902.465	2	-57.02	149.0 (-57 neutron corrected from -63110)	839.449		84693.6	629	636	0		3588: Scan 7559 (rt=839.449) [D:\Share\15_Low_S.raw]
TRUE	TRUE	(K)TPcGLcLR(T)	1	54.38	30.4727	35.18	2	Carbamidomethyl (+57), Carboxymethyl (+58), Carbamidomethyl (+57)	489.231	976.446	2	-57.02	136.4 (-57 neutron corrected from -58340)	960.694		114295	629	636	0		4220: Sum of 2 scans in range 8630 (rt=958.013) to 8679 (rt=963.375) [D:\Share\15_Low_S.raw]
TRUE	TRUE	(K)TPcGLcLR(T)	1	52.95	31.1093	17.58	2	Carbamidomethyl (+57), Carbamidomethyl (+57), Carboxymethyl (+58)	489.23	976.445	2	-57.02	135.3 (-57 neutron corrected from -58340)	928.638		313911	629	636	0		4071: Sum of 2 scans in range 8347 (rt=926.666) to 8383 (rt=930.61) [D:\Share\15_Low_S.raw]
TRUE	TRUE	(K)TPcGLcLR(T)	0.99	44.82	31.3001	0.95	2	Carbamidomethyl (+57), Propionamide (+71), Carbamidomethyl (+57)	495.747	989.479	2	-57.02	135.6 (-57 neutron corrected from -57570)	910.421		53694	629	636	0		3983: Scan 8200 (rt=910.421) [D:\Share\15_Low_S.raw]
TRUE	TRUE	(K)TPcGLcLR(T)	0.99	41.13	29.0363	32.56	2	Carbamidomethyl (+57), Carbamidomethyl (+57), CarbamidomethylDTT (+209)	564.737	1127.46	2	-57.02	118.6 (-57 neutron corrected from -50530)	936.503		10715200	629	636	0		4118: Sum of 5 scans in range 8432 (rt=936.14) to 8440 (rt=936.866) [D:\Share\15_Low_S.raw]
TRUE	TRUE	(K)TPcGLcLR(T)	0.98	36.85	28.9597	26.69	2	Carbamidomethyl (+57), CarbamidomethylDTT (+209), Carbamidomethyl (+57)	564.737	1127.46	2	-57.02	118.4 (-57 neutron corrected from -50530)	997.821		3114610	629	636	0		4389: Sum of 7 scans in range 8907 (rt=988.763) to 9070 (rt=1006.88) [D:\Share\15_Low_S.raw]
TRUE	TRUE	(K)TPcGLcLR(T)	0.98	34.1	27.7887	1.77	2	Carbamidomethyl (+57), Carbamidomethyl (+57), CarboxymethylDTT (+210)	565.228	1128.44	2	-57.02	117.0 (-57 neutron corrected from -50490)	1022.87		93990.8	629	636	0		4545: Scan 9214 (rt=1022.87) [D:\Share\15_Low_S.raw]
TRUE	TRUE	(K)TPcGLcLR(T)	0.97	36.32	32.4378	0	2	Carbamidomethyl (+57), Carbamidomethyl (+57), Propionamide (+71)	495.745	989.476	2	-57.02	132.9 (-57 neutron corrected from -57570)	879.51		98838.8	629	636	0		3800: Scan 7922 (rt=879.51) [D:\Share\15_Low_S.raw]
TRUE	TRUE	(K)TPcGLcLR(T)	0.96	31.58	28.9487	25.61	2	Carbamidomethyl (+57), Carbamidomethyl (+57), CarbamidomethylDTT (+209)	564.737	1127.46	2	-57.02	117.9 (-57 neutron corrected from -50530)	945.324		1484230	629	636	0		4162: Sum of 3 scans in range 8512 (rt=944.851) to 8520 (rt=945.797) [D:\Share\15_Low_S.raw]
TRUE	TRUE	(K)TPcGLcLR(T)	0.96	27.04	25	27.04	2	Carbamidomethyl (+57), CarbamidomethylDTT (+209), Carbamidomethyl (+57), CarbamidomethylDTT (+209)	640.734	1279.45	2	-114	207.8 (-114 neutron corrected from -89070)	1051.48		31271.7	629	636	0		4682: Scan 9472 (rt=1051.48) [D:\Share\15_Low_S.raw]
TRUE	TRUE	(R)TmQEIER(Y)	1	59.74	29.0255	23.8	2	Dioxidation (+32)	469.716	937.418	2	0.0007899	0.8418	594.618		665562	637	643	0		2344: Scan 5337 (rt=594.618) [D:\Share\15_Low_S.raw]
TRUE	TRUE	(R)TMQEIER(Y)	1	53.85	30.026	46.08	2		453.721	905.428	2	0.0005181	0.5715	630.206		371233	637	643	0		2539: Scan 5662 (rt=630.206) [D:\Share\15_Low_S.raw]
TRUE	TRUE	(R)TmQEIER(Y)	1	51.57	31.3956	14.53	2	Carbamyl (+43)	475.224	948.434	2	0.0005645	0.5945	594.343		636226	637	643	0		2341: Scan 5334 (rt=594.343) [D:\Share\15_Low_S.raw]
TRUE	TRUE	(R)TmQEIER(Y)	0.99	46.84	29.2737	33.54	2	Oxidation (+16)	461.719	921.423	2	-3.695e-05	-0.04006	632.363		102532	637	643	0		2554: Scan 5681 (rt=632.363) [D:\Share\15_Low_S.raw]
TRUE	TRUE	(R)TmQEIER(Y)	0.99	45.61	29.2737	24.6	2	Oxidation (+16)	461.719	921.423	2	0.000763	0.8272	585.834		10591100	637	643	0		2284: Scan 5255 (rt=585.834) [D:\Share\15_Low_S.raw]
TRUE	TRUE	(R)TMQEIER(Y)	0.97	36	30.6333	27.52	2		453.72	905.425	2	-0.002422	-2.672	655.469		191786	637	643	0		2689: Scan 5893 (rt=655.469) [D:\Share\15_Low_S.raw]
TRUE	TRUE	(F)cLDPYVLVDR(K)	0.99	47.43	35.0147	47.43	1	Carbamidomethyl (+57)	625.316	1248.62	2	-0.0002872	-0.2299	1434.03		319347	659	668	0		6626: Scan 12900 (rt=1434.03) [D:\Share\15_Low_S.raw]
TRUE	TRUE	(F)cLDPYVLVDR(K)	0.99	44.72	34.7041	44.72	1	Carbamidomethyl (+57)	625.315	1248.62	2	-0.002327	-1.862	1950.39		56528.5	659	668	0		9246: Scan 17520 (rt=1950.39) [D:\Share\15_Low_S.raw]
TRUE	TRUE	(F)cLDPYVLVDRK(F)	0.97	38.94	35.3199	38.94	1	Carbamidomethyl (+57)	689.363	1376.71	2	-0.0001272	-0.09236	1227.55		67915.4	659	669	0		5557: Scan 11052 (rt=1227.55) [D:\Share\15_Low_S.raw]
TRUE	TRUE	(C)LDPYVLVDR(K)	0.99	51.01	34.0175	50.52	1		545.301	1088.59	2	0.0003981	0.3653	1357.05		22849.4	660	668	0		6183: Scan 12213 (rt=1357.05) [D:\Share\15_Low_S.raw]
TRUE	TRUE	(Y)YILDITYGK(E)	0.99	47.57	31.9756	47.57	1		543.298	1084.58	2	0.0007381	0.6799	1361.22		15879.9	678	686	0		6204: Scan 12249 (rt=1361.22) [D:\Share\15_Low_S.raw]
TRUE	TRUE	(Y)ILDITYGK(E)	1	54.34	29.1803	42.6	1		461.766	921.517	2	-8.194e-05	-0.08882	1066.61		343764	679	686	0		4753: Sum of 2 scans in range 9604 (rt=1066.14) to 9612 (rt=1067.08) [D:\Share\15_Low_S.raw]
TRUE	TRUE	(Y)ILDITYGK(E)	0.99	41.2	29.2012	35.77	1		461.766	921.517	2	-0.0007419	-0.8043	1053.28		106249	679	686	0		4691: Scan 9487 (rt=1053.28) [D:\Share\15_Low_S.raw]
TRUE	TRUE	(K)GVFINTGPEFLVGcDcK(D)	1	101.16	30.7335	101.16	2	Carbamidomethyl (+57), Carbamidomethyl (+57)	956.949	1911.88	2	-0.001973	-1.031	1680.91		2054390	716	732	0		8043: Sum of 3 scans in range 15064 (rt=1676.62) to 15141 (rt=1685.2) [D:\Share\15_Low_S.raw]
TRUE	TRUE	(K)GVFINTGPEFLVGcDcK(D)	1	92.23	30.7335	92.23	2	Carbamidomethyl (+57), Carbamidomethyl (+57)	956.949	1911.88	2	-0.002053	-1.073	1647.66		955741	716	732	0		7853: Sum of 3 scans in range 14784 (rt=1645.15) to 14829 (rt=1650.17) [D:\Share\15_Low_S.raw]
TRUE	TRUE	(K)GVFInTGPEFLVGcDcK(D)	1	88.14	30.1242	88.14	2	Deamidated (+1), Carbamidomethyl (+57), Carbamidomethyl (+57)	957.443	1912.87	2	0.001471	0.7688	1707.41		192078	716	732	0		8193: Scan 15339 (rt=1707.41) [D:\Share\15_Low_S.raw]
TRUE	TRUE	(K)GVFINTGPEFLVGcDcK(D)	1	71.47	30.7004	71.47	2	Carbamidomethyl (+57), Carbamidomethyl (+57)	956.943	1911.87	2	-0.01391	-7.273	1698.33		199206	716	732	0		8152: Scan 15259 (rt=1698.33) [D:\Share\15_Low_S.raw]
TRUE	TRUE	(K)GVFINTGPEfLVGcDcK(D)	1	60.77	37.5755	0	2	Oxidation (+16), Carbamidomethyl (+57), Carbamidomethyl (+57)	964.946	1927.88	2	-0.003008	-1.559	1542.25		50264.1	716	732	0		7270: Scan 13865 (rt=1542.25) [D:\Share\15_Low_S.raw]
TRUE	TRUE	(K)GVFINTGPEFLVGcDcK(D)	1	60.84	38.9735	26.77	2	Carbamidomethyl (+57), Propionamide (+71), Carbamidomethyl (+57), Propionamide (+71)	970.968	1939.92	2	-114	139.9 (-114 neutron corrected from -58760)	1669.69		26601.7	716	732	0		8001: Scan 15003 (rt=1669.69) [D:\Share\15_Low_S.raw]
TRUE	TRUE	(K)GVFINTGPEFLVGcDcK(D)	1	58.44	37.8604	0	2	Carbamidomethyl (+57), Carbamidomethyl (+57), Propionamide (+71)	963.955	1925.89	2	-57.03	65.85 (-57 neutron corrected from -29600)	1654.83		101845	716	732	0		7910: Scan 14870 (rt=1654.83) [D:\Share\15_Low_S.raw]
TRUE	TRUE	(K)GVFINTGPEFLVGcDcK(D)	1	54.92	30.9795	53.04	2	Carbamidomethyl (+57), Carbamidomethyl (+57)	638.302	1911.88	3	-0.001609	-0.8409	1655.01		2161150	716	732	0		7911: Scan 14872 (rt=1655.01) [D:\Share\15_Low_S.raw]
TRUE	TRUE	(K)GVFINTGPEFLVGcDcK(D)	0.99	52.86	30.9412	51.59	2	Carbamidomethyl (+57), Carbamidomethyl (+57)	638.303	1911.89	3	-0.0004685	-0.2449	1677.84		84095.1	716	732	0		8046: Scan 15075 (rt=1677.84) [D:\Share\15_Low_S.raw]
TRUE	TRUE	(K)GVFInTGPEFLVGcDcK(D)	0.99	48.97	30.1242	48.97	2	Deamidated (+1), Carbamidomethyl (+57), Carbamidomethyl (+57)	638.631	1912.87	3	0.001375	0.7187	1708.73		25256.4	716	732	0		8199: Scan 15351 (rt=1708.73) [D:\Share\15_Low_S.raw]
TRUE	TRUE	(K)GVFINTGPeFLVGcDcK(D)	0.99	55.52	38.0787	0	2	Methyl:2H(3) (+17), Carbamidomethyl (+57), Carbamidomethyl (+57)	643.978	1928.91	3	-0.009108	-4.719	1654.92		1288300	716	732	0		7909: Sum of 3 scans in range 14869 (rt=1654.73) to 14873 (rt=1655.11) [D:\Share\15_Low_S.raw]
TRUE	TRUE	(K)GVFINTGPEFLVGcDcK(D)	0.99	51.65	38.1351	0	2	Carbamidomethyl (+57), Carbamidomethyl (+57), Propionamide (+71)	963.956	1925.9	2	-57.03	67.53 (-57 neutron corrected from -29590)	1686.43		38390.7	716	732	0		8089: Scan 15152 (rt=1686.43) [D:\Share\15_Low_S.raw]
TRUE	TRUE	(K)GVFInTGPEFLVGcdcK(D)	0.99	47.88	37.9183	0	2	Deamidated (+1), Carbamidomethyl (+57), Methyl (+14), Carbamidomethyl (+57)	964.45	1926.89	2	-0.0006983	-0.3622	1653.58		50416.6	716	732	0		7901: Scan 14859 (rt=1653.58) [D:\Share\15_Low_S.raw]
TRUE	TRUE	(K)GVFINTGPeFLVGcDcK(D)	0.97	39.68	36.2076	13.94	2	Cation:Na (+22), Carbamidomethyl (+57), Carbamidomethyl (+57)	967.936	1933.86	2	-0.009996	-5.166	1655.96		150874	716	732	0		7916: Scan 14880 (rt=1655.96) [D:\Share\15_Low_S.raw]
TRUE	TRUE	(K)GVfINTGPEFLVGcDcK(D)	0.96	41.12	37.9727	0	2	Oxidation (+16), Carbamidomethyl (+57), Carbamidomethyl (+57)	964.948	1927.88	2	0.001192	0.6182	1510.75		23476.9	716	732	0		7078: Scan 13585 (rt=1510.75) [D:\Share\15_Low_S.raw]
TRUE	TRUE	(K)GVFINTGPeFLVGcDcK(D)	0.96	35.54	32.0629	35.54	2	Cation:Fe[II] (+54), Carbamidomethyl (+57), Carbamidomethyl (+57)	656.274	1965.8	3	-0.005137	-2.612	1681.62		6095.8	716	732	0		8067: Scan 15109 (rt=1681.62) [D:\Share\15_Low_S.raw]
TRUE	TRUE	(K)GVFINTGPEFLVGcDcK(D)	0.95	31.68	30.799	31.68	2	Carbamidomethyl (+57), Carbamidomethyl (+57)	956.946	1911.88	2	-0.008833	-4.617	1754.26		9934.89	716	732	0		8419: Scan 15758 (rt=1754.26) [D:\Share\15_Low_S.raw]
TRUE	TRUE	(K)GVFINTGPEFLVGcDcK(D)	0.95	36.29	35.1362	22.32	2	Carbamidomethyl (+57), Carbamidomethyl (+57), CarbamidomethylDTT (+209)	688.967	2063.88	3	-57.02	63.84 (-57 neutron corrected from -27620)	1683.3		20621.2	716	732	0		8074: Scan 15125 (rt=1683.3) [D:\Share\15_Low_S.raw]
TRUE	TRUE	(K)GVFINTGPEFLVGcDcKDGcR(D)	1	64.45	29.5856	64.45	2	Carbamidomethyl (+57), Carbamidomethyl (+57), Carbamidomethyl (+57)	801.029	2400.06	3	-0.002134	-0.8887	1515.4		267942	716	736	0		7107: Scan 13626 (rt=1515.4) [D:\Share\15_Low_S.raw]
TRUE	TRUE	(F)INTGPEFLVGcDcK(D)	1	85.49	34.5225	85.49	1	Carbamidomethyl (+57), Carbamidomethyl (+57)	805.371	1608.73	2	-0.001253	-0.7781	1245.94		199777	719	732	0		5641: Scan 11217 (rt=1245.94) [D:\Share\15_Low_S.raw]
TRUE	TRUE	(N)TGPEFLVGcDcK(D)	1	58.39	33.1618	58.39	1	Carbamidomethyl (+57), Carbamidomethyl (+57)	691.807	1381.6	2	-0.0007925	-0.5732	1117.46		46753.2	721	732	0		5028: Scan 10065 (rt=1117.46) [D:\Share\15_Low_S.raw]
TRUE	TRUE	(K)cAcHQLTIQATAcTPGGQINPnSGYQYK(R)	0.99	44.11	29.3752	7.51	2	Carbamidomethyl (+57), Carbamidomethyl (+57), Carbamidomethyl (+57), Deamidated (+1)	1047.14	3138.4	3	0.00149	0.4747	1115.86		34161.1	741	768	0		5015: Scan 10050 (rt=1115.86) [D:\Share\15_Low_S.raw]
TRUE	TRUE	(K)cAcHQLTIQATAcTPGGQINPNSGYQYK(R)	0.97	41.85	30.6258	41.85	2	Carbamidomethyl (+57), Carbamidomethyl (+57), Carbamidomethyl (+57)	785.36	3137.41	4	-0.00301	-0.959	1086.54		276141	741	768	0		4854: Scan 9787 (rt=1086.54) [D:\Share\15_Low_S.raw]
TRUE	TRUE	(Q)INPNSGYQYK(R)	0.96	36.87	34.6389	36.87	1		592.291	1182.57	2	0.0001781	0.1504	661.555		228236	759	768	0		2712: Scan 5947 (rt=661.555) [D:\Share\15_Low_S.raw]
TRUE	TRUE	(K)RLEEcLPTGVYEcNK(R)	1	62.72	30.8529	62.72	2	Carbamidomethyl (+57), Carbamidomethyl (+57)	934.436	1866.86	2	-0.002793	-1.495	994.573		2585620	769	783	0		4406: Scan 8959 (rt=994.572) [D:\Share\15_Low_S.raw]
TRUE	TRUE	(K)RLEEcLPTGVYEcNK(R)	0.97	42.04	37.421	7.65	2	Carbamidomethyl (+57), Carbamidomethyl (+57), Propionamide (+71)	627.966	1880.88	3	-57.02	70.59 (-57 neutron corrected from -30300)	1008.02		916782	769	783	0		4464: Scan 9080 (rt=1008.02) [D:\Share\15_Low_S.raw]
TRUE	TRUE	(K)RLEEcLPTGVYEcNK(R)	0.95	39.56	37.2509	14.22	2	Carbamidomethyl (+57), Carboxymethyl (+58), Carbamidomethyl (+57)	623.623	1867.85	3	-57.02	72.98 (-57 neutron corrected from -30510)	1053.37		90620.3	769	783	0		4692: Scan 9488 (rt=1053.37) [D:\Share\15_Low_S.raw]
TRUE	TRUE	(K)RLEEcLPTGVYEcNKR(C)	1	73.33	32.0303	73.33	2	Carbamidomethyl (+57), Carbamidomethyl (+57)	1012.49	2022.96	2	-0.001653	-0.8165	892.729		2443010	769	784	0		3884: Scan 8041 (rt=892.729) [D:\Share\15_Low_S.raw]
TRUE	TRUE	(K)RLEEcLPTGVYEcNKR(C)	1	69.72	36.9984	69.72	2	Carbamidomethyl (+57), CarbamidomethylDTT (+209), Carbamidomethyl (+57)	725.993	2174.96	3	-57.02	61.30 (-57 neutron corrected from -26210)	984.817		524439	769	784	0		4368: Scan 8871 (rt=984.817) [D:\Share\15_Low_S.raw]
TRUE	TRUE	(K)RLEEcLPTGVYEcNKR(C)	1	63.18	31.8554	63.18	2	Carbamidomethyl (+57), Carbamidomethyl (+57)	675.326	2022.96	3	-0.004599	-2.272	968.54		145275	769	784	0		4273: Scan 8726 (rt=968.54) [D:\Share\15_Low_S.raw]
TRUE	TRUE	(K)RLEEcLPTGVYEcNKR(C)	1	67.26	36.9099	67.26	2	Carbamidomethyl (+57), Carbamidomethyl (+57), CarbamidomethylDTT (+209)	725.993	2174.96	3	-57.02	60.57 (-57 neutron corrected from -26210)	953.778		222724	769	784	0		4203: Scan 8593 (rt=953.778) [D:\Share\15_Low_S.raw]
TRUE	TRUE	(K)RLEEcLPTgVYEcNKR(C)	1	62.79	38.053	38.97	2	Carbamidomethyl (+57), Gly->Glu (+72), Carbamidomethyl (+57)	699.334	2094.98	3	-0.001844	-0.8799	961.105		97318	769	784	0		4234: Scan 8659 (rt=961.105) [D:\Share\15_Low_S.raw]
TRUE	TRUE	(K)RLEEcLPTGVYEcNKR(C)	0.99	56.41	35.5763	0	2	Carbamidomethyl (+57), Sulfo (+80), Carbamidomethyl (+57)	682.972	2045.9	3	-57.02	64.81 (-57 neutron corrected from -27860)	1021.65		182531	769	784	0		4539: Scan 9203 (rt=1021.65) [D:\Share\15_Low_S.raw]
TRUE	TRUE	(K)RLEEcLPTGVYEcNKR(C)	0.99	50.58	32.0303	50.58	2	Carbamidomethyl (+57), Carbamidomethyl (+57)	675.327	2022.96	3	-0.001539	-0.7602	894.027		13661200	769	784	0		3895: Scan 8053 (rt=894.027) [D:\Share\15_Low_S.raw]
TRUE	TRUE	(K)RLEEcLPTGVYEcNKR(C)	0.99	48.84	32.0303	48.84	2	Carbamidomethyl (+57), Carbamidomethyl (+57)	675.327	2022.96	3	-0.001419	-0.7009	907.43		30730200	769	784	0		3947: Sum of 5 scans in range 8134 (rt=903.131) to 8212 (rt=911.729) [D:\Share\15_Low_S.raw]
TRUE	TRUE	(K)RLEEcLPTGVYEcNKR(C)	0.99	46.95	31.7377	46.95	2	Carbamidomethyl (+57), Carbamidomethyl (+57)	675.327	2022.96	3	-0.003249	-1.605	930.425		661901	769	784	0		4074: Sum of 2 scans in range 8352 (rt=927.129) to 8410 (rt=933.721) [D:\Share\15_Low_S.raw]
TRUE	TRUE	(K)RLeecLPTGVYEcNKR(C)	0.99	53.11	39.0461	0	2	Methyl:2H(3) (+17), Methyl:2H(3) (+17), Carbamidomethyl (+57), Carbamidomethyl (+57)	686.679	2057.02	3	-0.01468	-7.132	966.853		497104	769	784	0		4264: Scan 8710 (rt=966.853) [D:\Share\15_Low_S.raw]
TRUE	TRUE	(K)RLEEcLPTGVYEcNKR(C)	0.98	50.04	32.0656	50.04	2	Carbamidomethyl (+57), Carbamidomethyl (+57)	506.748	2022.96	4	0.0008355	0.4128	900.171		7390530	769	784	0		3912: Sum of 3 scans in range 8080 (rt=897.135) to 8135 (rt=903.206) [D:\Share\15_Low_S.raw]
TRUE	TRUE	(K)RLEEclPTGVYEcNKR(C)	0.97	44.03	38.0003	10.95	2	Carbamidomethyl (+57), Xle->Gln (+15), Carbamidomethyl (+57)	680.323	2037.95	3	0.01153	5.654	793.028		71951.5	769	784	0		3377: Scan 7139 (rt=793.028) [D:\Share\15_Low_S.raw]
TRUE	TRUE	(K)RLEEcLPTGVYEcNKR(C)	0.97	35.48	32.0303	34.45	2	Carbamidomethyl (+57), Carbamidomethyl (+57)	1012.49	2022.96	2	-0.001453	-0.7177	909.2		90741.6	769	784	0		3977: Scan 8189 (rt=909.2) [D:\Share\15_Low_S.raw]
TRUE	TRUE	(R)LEEcLPTGVYEcNK(R)	1	58	34.7509	0	2	Carbamidomethyl (+57), Carbamidomethyl (+57), Propionamide (+71)	863.395	1724.78	2	-57.02	77.76 (-57 neutron corrected from -33040)	1087.76		156128	770	783	0		4863: Scan 9798 (rt=1087.76) [D:\Share\15_Low_S.raw]
TRUE	TRUE	(R)LEEcLPTGVYEcNK(R)	0.98	39.99	28.9653	39.99	2	Carbamidomethyl (+57), Carbamidomethyl (+57)	571.261	1710.76	3	0.0004715	0.2754	1075.93		143704	770	783	0		4803: Scan 9692 (rt=1075.93) [D:\Share\15_Low_S.raw]
TRUE	TRUE	(R)LEEcLPTGVYEcNK(R)	0.98	37.37	28.7216	37.37	2	Carbamidomethyl (+57), Carbamidomethyl (+57)	856.386	1710.76	2	-0.002553	-1.491	1072.93		111826	770	783	0		4786: Scan 9664 (rt=1072.93) [D:\Share\15_Low_S.raw]
TRUE	TRUE	(R)LEEcLPTGVYEcNK(R)	0.98	39.25	32.0951	39.25	2	Carbamidomethyl (+57), Carbamidomethyl (+57), CarbamidomethylDTT (+209)	932.385	1862.76	2	-57.02	71.74 (-57 neutron corrected from -30590)	1136.56		60890.8	770	783	0		5114: Scan 10236 (rt=1136.56) [D:\Share\15_Low_S.raw]
TRUE	TRUE	(R)LEEcLPTGVYEcNK(R)	0.97	32.35	28.5673	32.35	2	Carbamidomethyl (+57), Carbamidomethyl (+57)	856.385	1710.76	2	-0.003193	-1.865	1103.42		52704.8	770	783	0		4956: Scan 9938 (rt=1103.42) [D:\Share\15_Low_S.raw]
TRUE	TRUE	(R)LEEcLPTGVYEcNKR(C)	1	82.94	31.3386	82.94	2	Carbamidomethyl (+57), Carbamidomethyl (+57)	934.438	1866.86	2	-0.0001925	-0.1031	963.096		256755	770	784	0		4246: Scan 8676 (rt=963.096) [D:\Share\15_Low_S.raw]
TRUE	TRUE	(R)LEEcLPTGVYEcNKR(C)	1	70.49	34.2078	48.23	2	Carbamidomethyl (+57), Carbamidomethyl (+57), CarbamidomethylDTT (+209)	673.959	2018.86	3	-57.02	65.62 (-57 neutron corrected from -28230)	1028.66		885690	770	784	0		4572: Sum of 2 scans in range 9263 (rt=1028.24) to 9270 (rt=1029.09) [D:\Share\15_Low_S.raw]
TRUE	TRUE	(R)LEEcLPTGVYEcNKR(C)	1	56.43	30.8565	56.43	2	Carbamidomethyl (+57), Carbamidomethyl (+57)	623.293	1866.86	3	-0.002049	-1.097	961.208		466382	770	784	0		4231: Sum of 2 scans in range 8654 (rt=960.643) to 8664 (rt=961.774) [D:\Share\15_Low_S.raw]
TRUE	TRUE	(R)LEEcLPTGVYEcNKR(C)	0.99	55.71	36.9434	11.05	2	Carbamidomethyl (+57), Nmethylmaleimide+water (+129), Carbamidomethyl (+57)	647.303	1938.89	3	-57.02	71.18 (-57 neutron corrected from -29390)	1045.2		75731.6	770	784	0		4652: Scan 9415 (rt=1045.2) [D:\Share\15_Low_S.raw]
TRUE	TRUE	(R)LEEcLPTGVYEcNKR(C)	0.99	52.21	37.4225	4.62	2	Carbamidomethyl (+57), Carbamidomethyl (+57), Propionamide (+71)	941.446	1880.88	2	-57.02	71.60 (-57 neutron corrected from -30300)	980.196		99186.8	770	784	0		4345: Scan 8830 (rt=980.196) [D:\Share\15_Low_S.raw]
TRUE	TRUE	(R)LEEcLPTGVYEcNKR(C)	0.99	54.49	37.2534	51.48	2	Carbamidomethyl (+57), Carboxymethyl (+58), Carbamidomethyl (+57)	623.623	1867.85	3	-57.02	73.60 (-57 neutron corrected from -30510)	1024.28		184468	770	784	0		4552: Scan 9227 (rt=1024.28) [D:\Share\15_Low_S.raw]
TRUE	TRUE	(R)LEEcLPTGVYEcNKR(C)	0.99	49.33	36.4709	49.33	2	Carbamidomethyl (+57), BMOE (+220), Carbamidomethyl (+57)	677.641	2029.9	3	-57.01	73.42 (-57 neutron corrected from -28070)	1017.9		127972	770	784	0		4521: Scan 9169 (rt=1017.9) [D:\Share\15_Low_S.raw]
TRUE	TRUE	(R)LEecLPTGVYEcNKR(C)	0.99	47.21	35.5035	0	2	SulfanilicAcid (+155), Carbamidomethyl (+57), Carbamidomethyl (+57)	674.958	2021.85	3	-0.01172	-5.795	1038.22		207120	770	784	0		4613: Scan 9353 (rt=1038.22) [D:\Share\15_Low_S.raw]
TRUE	TRUE	(R)LEEcLPTGVYEcNkR(C)	0.98	45.12	36.0756	16.85	2	Carbamidomethyl (+57), Carbamidomethyl (+57), Formyl (+28)	948.435	1894.85	2	-0.0006276	-0.331	1125.76		44708.7	770	784	0		5063: Scan 10139 (rt=1125.76) [D:\Share\15_Low_S.raw]
TRUE	TRUE	(R)cKcDPNMcTNR(L)	1	70.79	26.7486	59.77	2	Carbamidomethyl (+57), Ammonia-loss (N-term C) (-17), Carbamidomethyl (+57), Carbamidomethyl (+57)	719.769	1437.52	2	-0.002427	-1.687	614.666		268104	785	795	0		2450: Scan 5520 (rt=614.665) [D:\Share\15_Low_S.raw]
TRUE	TRUE	(R)cKcDPNMcTNR(L)	0.97	31.98	25	31.98	2	Carbamidomethyl (+57), Carbamidomethyl (+57), Carbamidomethyl (+57)	485.857	1454.55	3	-0.002214	-1.521	583.402		37259.1	785	795	0		2266: Scan 5232 (rt=583.402) [D:\Share\15_Low_S.raw]
TRUE	TRUE	(K)cDPNMcTNR(L)	1	52.68	25	28.8	2	Carbamidomethyl (+57), Ammonia-loss (N-term C) (-17), Carbamidomethyl (+57)	575.708	1149.4	2	0.0005387	0.4682	705.111		137617	787	795	0		2947: Scan 6342 (rt=705.111) [D:\Share\15_Low_S.raw]
TRUE	TRUE	(K)cDPNmcTNR(L)	1	46.01	25	16.63	2	Carbamidomethyl (+57), Ammonia-loss (N-term C) (-17), Oxidation (+16), Carbamidomethyl (+57)	583.705	1165.39	2	-0.0007163	-0.6141	602.807		1817480	787	795	0		2384: Sum of 3 scans in range 5403 (rt=601.809) to 5421 (rt=603.804) [D:\Share\15_Low_S.raw]
TRUE	TRUE	(K)cDPNMcTNR(L)	1	45.33	26.17	0	2	Carbamidomethyl (+57), Propionamide (+71), Carbamidomethyl (+57)	591.229	1180.44	2	-57.02	113.7 (-57 neutron corrected from -48260)	589.572		212658	787	795	0		2307: Scan 5290 (rt=589.572) [D:\Share\15_Low_S.raw]
TRUE	TRUE	(K)cDPNMcTNR(L)	0.99	37.69	25	37.69	2	Carbamidomethyl (+57), Carbamidomethyl (+57)	584.221	1166.43	2	-7.254e-05	-0.06214	586.895		6485020	787	795	0		2291: Scan 5265 (rt=586.895) [D:\Share\15_Low_S.raw]
TRUE	TRUE	(N)RLVQHGLQVR(L)	1	59.58	29.8453	51.76	1		603.365	1204.72	2	-0.0002419	-0.2007	627.967		169730	795	804	0		2526: Scan 5642 (rt=627.967) [D:\Share\15_Low_S.raw]
TRUE	TRUE	(N)RLVQHGLQVR(L)	0.98	40.41	29.8453	40.41	1		402.579	1204.72	3	-0.0002279	-0.189	626.675		511057	795	804	0		2518: Scan 5630 (rt=626.675) [D:\Share\15_Low_S.raw]
TRUE	TRUE	(R)LVQhGLQVR(L)	1	52.84	29.3349	17.88	2	His->Asp (-22)	514.299	1026.58	2	0.0003671	0.3573	773.617		424944	796	804	0		3279: Sum of 3 scans in range 6940 (rt=771.04) to 6987 (rt=776.193) [D:\Share\15_Low_S.raw]
TRUE	TRUE	(R)LVQhGLQVR(L)	1	51.28	30.3822	42.68	2	Oxidation (+16)	533.312	1064.61	2	3.05e-06	0.002862	752.586		226832	796	804	0		3169: Scan 6773 (rt=752.586) [D:\Share\15_Low_S.raw]
TRUE	TRUE	(R)LVQhGLQVR(L)	1	51.21	30.3663	40.4	2	Oxidation (+16)	533.312	1064.61	2	0.000343	0.3219	721.771		751325	796	804	0		3036: Sum of 4 scans in range 6485 (rt=720.797) to 6504 (rt=722.744) [D:\Share\15_Low_S.raw]
TRUE	TRUE	(R)LVQHGLQVR(L)	0.99	40.73	25	31.01	2		525.315	1048.62	2	0.001038	0.989	642.304		65263100	796	804	0		2597: Sum of 5 scans in range 5740 (rt=638.685) to 5807 (rt=645.923) [D:\Share\15_Low_S.raw]
TRUE	TRUE	(R)LVQHGLQVR(L)	0.99	37.29	25	37.29	2		350.546	1048.61	3	0.0005521	0.526	640.648		96501000	796	804	0		2596: Sum of 5 scans in range 5739 (rt=638.607) to 5778 (rt=642.689) [D:\Share\15_Low_S.raw]
TRUE	TRUE	(R)LVQHGLQVR(L)	0.98	34.08	25.4531	34.08	2		350.544	1048.61	3	-0.003978	-3.79	667.093		1370160	796	804	0		2726: Sum of 3 scans in range 5970 (rt=664.065) to 6024 (rt=670.12) [D:\Share\15_Low_S.raw]
TRUE	TRUE	(R)lVQHGLQVR(L)	0.97	36.21	31.0209	22.82	2	Acetyl (+42)	546.32	1090.62	2	-8.865e-05	-0.08121	918.491		67949.7	796	804	0		4024: Scan 8274 (rt=918.491) [D:\Share\15_Low_S.raw]
TRUE	TRUE	(R)LVQHGLQVR(L)	0.96	33.29	25	33.29	2		1049.62	1048.61	1	-4.594e-05	-0.04377	642.993		24769600	796	804	0		2606: Sum of 8 scans in range 5751 (rt=639.874) to 5809 (rt=646.113) [D:\Share\15_Low_S.raw]
TRUE	TRUE	(R)LVQHGLQVR(L)	0.96	28.62	25.6348	28.62	2		525.311	1048.61	2	-0.005962	-5.68	664.437		603033	796	804	0		2729: Scan 5974 (rt=664.437) [D:\Share\15_Low_S.raw]
TRUE	TRUE	(L)VQHGLQVR(L)	0.98	36.4	29.2583	36.4	1		468.772	935.529	2	-0.001342	-1.433	607.434		609657	797	804	0		2418: Scan 5454 (rt=607.434) [D:\Share\15_Low_S.raw]
TRUE	TRUE	(L)VQHGLQVR(L)	0.97	34.89	29.5472	34.89	1		312.851	935.531	3	0.0004021	0.4293	607.525		355245	797	804	0		2419: Scan 5455 (rt=607.525) [D:\Share\15_Low_S.raw]
TRUE	TRUE	(L)VQHGLQVR(L)	0.96	31.36	29.5761	31.36	1		468.773	935.531	2	0.0008581	0.9162	639.798		161672	797	804	0		2605: Scan 5750 (rt=639.798) [D:\Share\15_Low_S.raw]
TRUE	TRUE	(V)QHGLQVR(L)	0.98	35.5	28.8423	33.78	1		419.238	836.462	2	9.806e-05	0.1171	639.949		136457	798	804	0		2607: Scan 5752 (rt=639.949) [D:\Share\15_Low_S.raw]
TRUE	TRUE	(R)LQLFkTQNK(G)	0.99	42.31	33.0792	13.14	2	Formyl (+28)	574.327	1146.64	2	-0.001057	-0.921	1090.42		45140.8	805	813	0		4883: Scan 9822 (rt=1090.42) [D:\Share\15_Low_S.raw]
TRUE	TRUE	(K)TQNkGWGIR(C)	0.98	42.08	33.6229	32.73	2	Formyl (+28)	544.286	1086.56	2	-0.000457	-0.4202	912.532		417270	810	818	0		3974: Sum of 3 scans in range 8182 (rt=908.353) to 8257 (rt=916.712) [D:\Share\15_Low_S.raw]
TRUE	TRUE	(I)RcLDDIAK(G)	0.97	36.48	33.0835	22.33	1	Carbamidomethyl (+57)	495.755	989.496	2	-0.0007672	-0.7746	639.536		115012	818	825	0		2603: Scan 5747 (rt=639.536) [D:\Share\15_Low_S.raw]
TRUE	TRUE	(R)cLDDIAK(G)	0.99	46.67	30.2243	31.22	2	Carbamidomethyl (+57)	417.702	833.39	2	-0.005687	-6.816	755.102		78772.5	819	825	0		3178: Scan 6796 (rt=755.102) [D:\Share\15_Low_S.raw]
TRUE	TRUE	(R)cLDDIAK(G)	0.99	45.7	30.7846	30.17	2	Carbamidomethyl (+57)	417.705	833.396	2	0.0004728	0.5666	709.449		31631200	819	825	0		2944: Sum of 7 scans in range 6335 (rt=704.26) to 6429 (rt=714.639) [D:\Share\15_Low_S.raw]
TRUE	TRUE	(R)cLDDIAK(G)	0.99	44.78	30.7809	30.61	2	Carbamidomethyl (+57)	417.705	833.395	2	-0.0002072	-0.2484	730.564		1499490	819	825	0		3058: Sum of 5 scans in range 6530 (rt=725.747) to 6617 (rt=735.382) [D:\Share\15_Low_S.raw]
TRUE	TRUE	(R)cLDDIAK(G)	0.99	52.23	30.7809	34.91	2	Carbamidomethyl (+57)	834.402	833.395	1	-0.0006712	-0.8045	706.289		5063680	819	825	0		2954: Scan 6353 (rt=706.289) [D:\Share\15_Low_S.raw]
TRUE	TRUE	(R)cLDDIAK(G)	0.99	50.24	30.2202	34.06	2	Carbamidomethyl (+57)	834.402	833.395	1	-0.0009312	-1.116	715.852		381624	819	825	0		3009: Scan 6440 (rt=715.852) [D:\Share\15_Low_S.raw]
TRUE	TRUE	(R)cLDDIAK(G)	0.98	37.26	30.1284	37.26	2	Carbamidomethyl (+57), HMVK (+86)	432.213	862.411	2	-57.02	155.1 (-57 neutron corrected from -66040)	729.484		34165.3	819	825	0		3075: Scan 6564 (rt=729.484) [D:\Share\15_Low_S.raw]
TRUE	TRUE	(R)cLDDIAK(G)	0.98	36.61	30.7809	26.46	2	Carbamidomethyl (+57)	417.705	833.395	2	-0.0004872	-0.5839	746.421		100062	819	825	0		3142: Scan 6717 (rt=746.421) [D:\Share\15_Low_S.raw]
TRUE	TRUE	(R)cLDDIAK(G)	0.97	42.13	30.2531	28.14	2	Carbamidomethyl (+57)	834.402	833.394	1	-0.001171	-1.404	743.32		25065.1	819	825	0		3128: Scan 6690 (rt=743.32) [D:\Share\15_Low_S.raw]
TRUE	TRUE	(R)cLDDIAK(G)	0.97	34.59	30.7809	24.96	2	Carbamidomethyl (+57)	417.705	833.396	2	7.276e-05	0.0872	817.118		27021.2	819	825	0		3468: Sum of 2 scans in range 7353 (rt=816.843) to 7359 (rt=817.393) [D:\Share\15_Low_S.raw]
TRUE	TRUE	(R)cLDDIAK(G)	0.96	32.83	26.2428	32.83	2	Carbamidomethyl (+57), Ammonia-loss (N-term C) (-17)	817.375	816.368	1	-0.00103	-1.26	1303.65		156644	819	825	0		5905: Sum of 2 scans in range 11734 (rt=1303.61) to 11735 (rt=1303.7) [D:\Share\15_Low_S.raw]
TRUE	TRUE	(R)cLDDIAK(G)	0.95	30.35	28.7506	15.76	2	Carbamidomethyl (+57)	417.706	833.397	2	0.001193	1.429	786.375		9008.07	819	825	0		3347: Scan 7078 (rt=786.375) [D:\Share\15_Low_S.raw]
TRUE	TRUE	(R)cLDDIAK(G)	0.95	26.81	25.682	26.81	2	Carbamidomethyl (+57), CarbamidomethylDTT (+209)	493.703	985.392	2	-57.02	135.9 (-57 neutron corrected from -57810)	733.226		65146.1	819	825	0		3090: Scan 6598 (rt=733.226) [D:\Share\15_Low_S.raw]
TRUE	TRUE	(K)GSFVcIYAGK(I)	0.99	46.28	29.2324	46.28	2	Carbamidomethyl (+57)	551.274	1100.53	2	0.0008328	0.756	1134.86		34708900	826	835	0		5070: Sum of 8 scans in range 10152 (rt=1127.17) to 10290 (rt=1142.54) [D:\Share\15_Low_S.raw]
TRUE	TRUE	(K)GSFVcIYAGK(I)	0.99	44.03	29.2324	44.03	2	Carbamidomethyl (+57)	551.274	1100.53	2	0.0009328	0.8468	1158.48		663041	826	835	0		5218: Scan 10433 (rt=1158.48) [D:\Share\15_Low_S.raw]
TRUE	TRUE	(K)GsFVcIYAGK(I)	0.97	38.24	32.6553	0	2	Acetyl (+42), Carbamidomethyl (+57)	572.279	1142.54	2	-0.000114	-0.09965	1179.39		32779.1	826	835	0		5319: Scan 10620 (rt=1179.38) [D:\Share\15_Low_S.raw]
TRUE	TRUE	(K)GSFVcIYAGK(I)	0.95	35.43	29.2942	35.43	2	Carbamidomethyl (+57)	1101.54	1100.53	1	-0.0008112	-0.7365	1133.22		556487	826	835	0		5101: Scan 10206 (rt=1133.22) [D:\Share\15_Low_S.raw]
TRUE	TRUE	(K)GSFVcIYAGK(I)	0.95	30.66	29.2324	30.66	2	Carbamidomethyl (+57)	551.274	1100.53	2	0.0005528	0.5018	1071.14		20404.3	826	835	0		4776: Scan 9649 (rt=1071.14) [D:\Share\15_Low_S.raw]
TRUE	TRUE	(G)KILTDDFADK(E)	1	64.42	34.7261	64.42	1		583.309	1164.6	2	-0.0003819	-0.3277	823.58		78592.2	835	844	0		3502: Scan 7415 (rt=823.579) [D:\Share\15_Low_S.raw]
TRUE	TRUE	(K)ILTDDFADK(E)	1	60.89	28.9098	53.27	2		519.261	1036.51	2	0.0002581	0.2487	962.619		3003050	836	844	0		4228: Sum of 3 scans in range 8651 (rt=960.364) to 8693 (rt=964.874) [D:\Share\15_Low_S.raw]
TRUE	TRUE	(K)ILTDDFADK(E)	1	60.85	29.1062	52.89	2		519.261	1036.51	2	1.806e-05	0.01741	943.904		46354200	836	844	0		4128: Sum of 6 scans in range 8450 (rt=937.974) to 8557 (rt=949.833) [D:\Share\15_Low_S.raw]
TRUE	TRUE	(K)ILTDDfADK(E)	0.99	47.7	32.7646	0	2	Oxidation (+16)	527.259	1052.5	2	-0.000217	-0.2059	936.307		55787	836	844	0		4119: Scan 8434 (rt=936.307) [D:\Share\15_Low_S.raw]
TRUE	TRUE	(K)ILTDDfADK(E)	0.98	41.87	32.7646	0	2	Oxidation (+16)	527.259	1052.5	2	-0.000237	-0.2249	728.452		79799.6	836	844	0		3071: Scan 6555 (rt=728.452) [D:\Share\15_Low_S.raw]
TRUE	TRUE	(K)ILTDDFADK(E)	0.98	45.32	29.652	36.85	2		1037.51	1036.51	1	-0.0006459	-0.6226	938.2		3547530	836	844	0		4120: Sum of 3 scans in range 8435 (rt=936.403) to 8468 (rt=939.996) [D:\Share\15_Low_S.raw]
TRUE	TRUE	(K)ILTDDFADK(E)	0.96	33.28	30.4805	33.28	2		519.262	1036.51	2	0.0009981	0.962	837.35		721150	836	844	0		3573: Sum of 2 scans in range 7536 (rt=836.934) to 7543 (rt=837.767) [D:\Share\15_Low_S.raw]
TRUE	TRUE	(L)TDDFADK(E)	0.98	42.26	25.5871	32.53	1		811.347	810.34	1	-0.0001659	-0.2045	938.728		8981.02	838	844	0		4131: Scan 8456 (rt=938.728) [D:\Share\15_Low_S.raw]
TRUE	TRUE	(K)EGLEmGDEYFANLDHIESVENFK(E)	1	69.04	28.6332	69.04	2	Oxidation (+16)	901.402	2701.19	3	-0.000303	-0.1121	1734.85		5424400	845	867	0		8308: Sum of 5 scans in range 15548 (rt=1730.74) to 15623 (rt=1738.95) [D:\Share\15_Low_S.raw]
TRUE	TRUE	(K)EGLEmGDEYFAnLDHIESVENFK(E)	0.97	34.78	28.6451	34.78	2	Oxidation (+16), Deamidated (+1)	901.736	2702.19	3	0.01729	6.397	1561.39		41225.9	845	867	0		7385: Scan 14037 (rt=1561.39) [D:\Share\15_Low_S.raw]
TRUE	TRUE	(K)EGYESDAPcSSDSSGVDLK(D)	1	65.14	25	65.14	2	Carbamidomethyl (+57)	668.277	2001.81	3	-0.0007632	-0.3811	811.955		221094	868	886	0		3439: Sum of 3 scans in range 7280 (rt=808.672) to 7340 (rt=815.238) [D:\Share\15_Low_S.raw]
TRUE	TRUE	(K)EGYEsDAPcSSDSSGVDLK(D)	1	70.37	31.807	6.71	2	Phospho (+80), Carbamidomethyl (+57)	694.933	2081.78	3	-0.001795	-0.8617	868.335		98882.8	868	886	0		3732: Scan 7821 (rt=868.335) [D:\Share\15_Low_S.raw]
TRUE	TRUE	(K)EGYESDAPcSSDSSGVDLK(D)	1	57.51	33.4792	10.96	2	Carbamidomethyl (+57), Propionamide (+71)	1008.92	2015.83	2	-57.02	65.71 (-57 neutron corrected from -28270)	820.502		44938.9	868	886	0		3488: Scan 7386 (rt=820.502) [D:\Share\15_Low_S.raw]
TRUE	TRUE	(K)EGYESDAPcSSDSSGVDLK(D)	1	46.68	25	46.68	2	Carbamidomethyl (+57)	1001.91	2001.81	2	-0.003687	-1.841	801.091		20677.9	868	886	0		3408: Scan 7211 (rt=801.092) [D:\Share\15_Low_S.raw]
TRUE	TRUE	(K)EGYEsDAPcSSDSSGVDLK(D)	0.99	53.16	39.6313	7.74	2	Phospho (+80), Carbamidomethyl (+57)	1041.9	2081.78	2	0.001181	0.5672	863.431		79468.9	868	886	0		3708: Scan 7776 (rt=863.431) [D:\Share\15_Low_S.raw]
TRUE	TRUE	(K)EGYESDaPcSSDSSGVDLK(D)	0.99	41.22	31.8184	4.96	2	Ala->Thr (+30), Carbamidomethyl (+57)	1016.92	2031.82	2	-0.003452	-1.698	769.727		45448.9	868	886	0		3272: Scan 6928 (rt=769.727) [D:\Share\15_Low_S.raw]
TRUE	TRUE	(K)EGYeSDAPcSSDSSGVDLK(D)	0.98	43.68	37.3743	0	2	Propargylamine (+37), Carbamidomethyl (+57)	1020.42	2038.83	2	-0.01532	-7.512	869.28		357900	868	886	0		3738: Scan 7829 (rt=869.28) [D:\Share\15_Low_S.raw]
TRUE	TRUE	(S)DDnFcKDEDFSTSSVWR(S)	0.97	39.38	33.5679	39.38	1	Deamidated (+1), Carbamidomethyl (+57)	703.628	2107.86	3	0.01909	9.053	1280.16		27947.2	907	923	0		5793: Scan 11524 (rt=1280.16) [D:\Share\15_Low_S.raw]
TRUE	TRUE	(N)FcKDEDFSTSSVWR(S)	0.98	42.66	33.2056	42.66	1	Carbamidomethyl (+57)	588.595	1762.76	3	7.676e-05	0.04352	1154.12		13910.1	910	923	0		5194: Scan 10395 (rt=1154.12) [D:\Share\15_Low_S.raw]
TRUE	TRUE	(K)DEDFSTSSVWR(S)	1	88.99	26.5321	88.99	2		664.791	1327.57	2	1.806e-05	0.01359	1209.47		10717200	913	923	0		5451: Sum of 4 scans in range 10858 (rt=1205.84) to 10923 (rt=1213.09) [D:\Share\15_Low_S.raw]
TRUE	TRUE	(K)DEDFSTSSVWR(S)	1	73.5	26.7302	73.5	2		664.79	1327.57	2	-0.002342	-1.763	1241.6		376818	913	923	0		5603: Sum of 4 scans in range 11148 (rt=1238.3) to 11208 (rt=1244.9) [D:\Share\15_Low_S.raw]
TRUE	TRUE	(K)DEDFSTSSVwR(S)	1	63.45	30.7408	13.52	2	Oxidation (+16)	672.788	1343.56	2	-0.001817	-1.351	1116.9		42587	913	923	0		5022: Scan 10059 (rt=1116.9) [D:\Share\15_Low_S.raw]
TRUE	TRUE	(K)DEDfSTSSVWR(S)	1	54.79	30.4844	0	2	Oxidation (+16)	672.789	1343.56	2	-0.000237	-0.1762	1052.19		185999	913	923	0		4685: Sum of 2 scans in range 9477 (rt=1052.15) to 9478 (rt=1052.24) [D:\Share\15_Low_S.raw]
TRUE	TRUE	(K)DEDFSTSSVwR(S)	1	53.17	30.4883	14.39	2	Oxidation (+16)	672.789	1343.56	2	0.000343	0.2551	1024.47		451578	913	923	0		4537: Sum of 2 scans in range 9198 (rt=1020.98) to 9260 (rt=1027.95) [D:\Share\15_Low_S.raw]
TRUE	TRUE	(K)DEDFSTSSVwR(S)	1	50.87	30.4021	14.59	2	Dioxidation (+32)	680.787	1359.56	2	0.00189	1.389	1100.6		30953.9	913	923	0		4939: Scan 9914 (rt=1100.6) [D:\Share\15_Low_S.raw]
TRUE	TRUE	(K)dEDFSTSSVWR(S)	1	50.31	30.6408	31.37	2	Formyl (+28)	678.787	1355.56	2	-0.002957	-2.18	1415.67		33920.3	913	923	0		6517: Scan 12736 (rt=1415.67) [D:\Share\15_Low_S.raw]
TRUE	TRUE	(K)DEDFSTSSVwR(S)	1	47.92	29.284	11.56	2	Dioxidation (+32)	680.786	1359.56	2	-9.005e-05	-0.06619	812.898		301011	913	923	0		3455: Sum of 2 scans in range 7315 (rt=812.519) to 7321 (rt=813.278) [D:\Share\15_Low_S.raw]
TRUE	TRUE	(K)DEDFSTSSVWr(S)	0.99	43.47	30.8529	0	2	Oxidation (+16)	672.79	1343.56	2	0.001843	1.371	1099.84		159512	913	923	0		4932: Scan 9906 (rt=1099.84) [D:\Share\15_Low_S.raw]
TRUE	TRUE	(K)DEDfSTSSVWR(S)	0.96	32.35	30.5538	0	2	Oxidation (+16)	672.788	1343.56	2	-0.002277	-1.693	1219.13		20998.9	913	923	0		5512: Scan 10977 (rt=1219.13) [D:\Share\15_Low_S.raw]
TRUE	TRUE	(E)DFSTSSVWR(S)	0.99	42.05	32.2686	42.05	1		542.757	1083.5	2	0.0007181	0.6621	1179.67		14161	915	923	0		5321: Scan 10623 (rt=1179.67) [D:\Share\15_Low_S.raw]
TRUE	TRUE	(D)FSTSSVWR(S)	1	57.74	31.2678	57.74	1		485.243	968.471	2	-0.0001819	-0.1877	1067.27		14809.3	916	923	0		4758: Scan 9614 (rt=1067.27) [D:\Share\15_Low_S.raw]
TRUE	TRUE	(F)STSSVWR(S)	0.97	34.34	30.2078	33.68	1		411.709	821.403	2	-0.0002019	-0.2455	718.83		22338.2	917	923	0		3027: Scan 6468 (rt=718.83) [D:\Share\15_Low_S.raw]
TRUE	TRUE	(R)GQKEnGLSETTSK(D)	1	92.65	30.8955	26.57	2	Deamidated (+1)	690.335	1378.65	2	-0.002778	-2.013	582.325		3319930	933	945	0		2259: Scan 5222 (rt=582.325) [D:\Share\15_Low_S.raw]
TRUE	TRUE	(R)GQKEnGLSETTSK(D)	1	77.81	30.9899	18.14	2	Deamidated (+1)	460.559	1378.65	3	-0.003514	-2.547	582.4		4041750	933	945	0		2260: Scan 5223 (rt=582.4) [D:\Share\15_Low_S.raw]
TRUE	TRUE	(K)EnGLSETTSK(D)	1	71.33	29.2891	71.08	2	Deamidated (+1)	533.748	1065.48	2	-0.001838	-1.723	595.353		1185870	936	945	0		2346: Scan 5343 (rt=595.353) [D:\Share\15_Low_S.raw]
TRUE	TRUE	(K)ENGLSETTSK(D)	1	52.18	30.6032	52.18	2		533.258	1064.5	2	0.002098	1.969	591.605		1876490	936	945	0		2320: Scan 5308 (rt=591.605) [D:\Share\15_Low_S.raw]
TRUE	TRUE	(K)eNGLSETTSK(D)	1	56.8	37.9671	56.8	2	Glu->pyro-Glu (N-term E) (-18)	524.252	1046.49	2	0.001733	1.655	632.547		58507	936	945	0		2556: Scan 5683 (rt=632.547) [D:\Share\15_Low_S.raw]
TRUE	TRUE	(K)enGLSETTSK(D)	0.96	34.32	31.6197	34.32	2	Glu->pyro-Glu (N-term E) (-18), Deamidated (+1)	524.744	1047.47	2	0.0002773	0.2645	614.479		121783	936	945	0		2449: Scan 5518 (rt=614.479) [D:\Share\15_Low_S.raw]
TRUE	TRUE	(K)DSHPPDLGPPHI(P)	0.99	50.95	35.0691	50.95	1		641.314	1280.61	2	-0.001162	-0.9066	1032.01		23819.8	946	957	0		4589: Scan 9297 (rt=1032.01) [D:\Share\15_Low_S.raw]
TRUE	TRUE	(K)DSHPPDLGPPHIPVPPSIPVGGcNPPSSEETPK(N)	0.98	42.74	32.5768	42.74	2	Carbamidomethyl (+57)	682.536	3407.64	5	-0.002165	-0.6352	1398.48		1365810	946	978	0		6410: Sum of 2 scans in range 12582 (rt=1398.44) to 12583 (rt=1398.53) [D:\Share\15_Low_S.raw]
TRUE	TRUE	(K)DSHPPDLGPPHIPVPPSIPVGGcNPPSSEETPK(N)	0.97	38.18	32.5042	38.18	2	Carbamidomethyl (+57)	1136.89	3407.64	3	-0.003763	-1.104	1412.84		1378570	946	978	0		6501: Scan 12710 (rt=1412.84) [D:\Share\15_Low_S.raw]
TRUE	TRUE	(K)DSHPPDLGPPHIPVPPSIPVGGcNPPSSEETPK(N)	0.96	41.11	32.492	41.11	2	Carbamidomethyl (+57)	852.918	3407.64	4	-0.003299	-0.9679	1525.27		4734620	946	978	0		7131: Sum of 3 scans in range 13656 (rt=1518.82) to 13772 (rt=1531.72) [D:\Share\15_Low_S.raw]
TRUE	TRUE	(K)DSHPPDLGPPHIPVPPSIPVGGcNPPSSEETPK(N)	0.95	40.3	32.492	40.3	2	Carbamidomethyl (+57)	852.918	3407.64	4	-0.003299	-0.9679	1458.7		10956500	946	978	0		6713: Sum of 5 scans in range 13020 (rt=1447.52) to 13220 (rt=1469.89) [D:\Share\15_Low_S.raw]
TRUE	TRUE	(K)VASWLScnSVSEGGFADSDSHSSFK(T)	1	114.53	36.9548	0	2	Carbamidomethyl (+57), Oxidation (+16)	893.052	2676.13	3	-0.006118	-2.285	1220.8		1530250	981	1005	0		5493: Sum of 6 scans in range 10940 (rt=1215.08) to 11043 (rt=1226.51) [D:\Share\15_Low_S.raw]
TRUE	TRUE	(K)VASWLScnSVSEGGFADSDSHSSFK(T)	1	102.18	37.2608	0	2	Carbamidomethyl (+57), Oxidation (+16)	893.053	2676.14	3	-0.002248	-0.8398	1318.84		1386140	981	1005	0		5969: Sum of 3 scans in range 11842 (rt=1315.73) to 11898 (rt=1321.95) [D:\Share\15_Low_S.raw]
TRUE	TRUE	(K)VASWLScNSVSEGGFADSDSHSSFK(T)	1	82.73	26.7302	82.73	2	Carbamidomethyl (+57)	887.719	2660.14	3	-0.009513	-3.575	1386.97		708125	981	1005	0		6342: Scan 12479 (rt=1386.97) [D:\Share\15_Low_S.raw]
TRUE	TRUE	(K)VASWLScNSVSEGGFADSDSHSSFK(T)	1	83.73	37.6893	0	2	Carbamidomethyl (+57), Propionamide (+71)	892.392	2674.16	3	-57.03	48.06 (-57 neutron corrected from -21320)	1379.59		457167	981	1005	0		6297: Scan 12413 (rt=1379.59) [D:\Share\15_Low_S.raw]
TRUE	TRUE	(K)VASwLScNSVSEGGFADSDSHSSFK(T)	1	78.64	36.4306	0	2	Dioxidation (+32), Carbamidomethyl (+57)	898.385	2692.13	3	-0.001671	-0.6206	1146.86		520185	981	1005	0		5154: Scan 10330 (rt=1146.86) [D:\Share\15_Low_S.raw]
TRUE	TRUE	(K)VASWLScnSVSEGGFADSDSHSSFK(T)	1	77.15	35.8172	77.15	2	Carbamidomethyl (+57), maleimide (+97), Deamidated (+1)	901.382	2701.12	3	-57.02	49.79 (-57 neutron corrected from -21100)	1192.91		102984	981	1005	0		5385: Scan 10741 (rt=1192.91) [D:\Share\15_Low_S.raw]
TRUE	TRUE	(K)VASWLScNSvSEGGFADSDSHSSFK(T)	1	72.03	36.0895	0	2	Carbamidomethyl (+57), Val->Phe (+48)	903.718	2708.13	3	-0.01296	-4.785	1077.72		188414	981	1005	0		4806: Sum of 2 scans in range 9696 (rt=1076.5) to 9718 (rt=1078.95) [D:\Share\15_Low_S.raw]
TRUE	TRUE	(K)VASWLScnSVSEGGFADSDSHSSFK(T)	1	63.19	27.5891	63.19	2	Carbamidomethyl (+57), Deamidated (+1)	888.056	2661.15	3	0.01816	6.822	1417.77		69308.6	981	1005	0		6531: Scan 12754 (rt=1417.77) [D:\Share\15_Low_S.raw]
TRUE	TRUE	(K)VaSWLScnSVSEGGFADSDSHSSFK(T)	1	71.81	37.3062	23.15	2	Ala->Thr (+30), Carbamidomethyl (+57), Deamidated (+1)	898.058	2691.15	3	0.01423	5.284	1193.66		62785.2	981	1005	0		5390: Scan 10749 (rt=1193.66) [D:\Share\15_Low_S.raw]
TRUE	TRUE	(K)VASWLScnSVSEGGFADSDSHSSFK(T)	1	70.79	37.8526	0	2	Carbamidomethyl (+57), Propionamide:2H(3) (+74), Deamidated (+1)	893.722	2678.15	3	-57.04	43.28 (-57 neutron corrected from -21290)	1378.46		212445	981	1005	0		6292: Scan 12403 (rt=1378.46) [D:\Share\15_Low_S.raw]
TRUE	TRUE	(K)VASWlScNSVSEGGFADSDSHSSFK(T)	1	68.63	36.1595	68.63	2	Xle->His (+24), Carbamidomethyl (+57)	895.717	2684.13	3	0.008589	3.199	1301.14		115471	981	1005	0		5892: Scan 11712 (rt=1301.14) [D:\Share\15_Low_S.raw]
TRUE	TRUE	(K)VASWLScNSVSEGGFADSDSHSSFK(T)	1	59.62	27.3957	59.62	2	Carbamidomethyl (+57)	887.721	2660.14	3	-0.002223	-0.8354	1345.54		284513	981	1005	0		6103: Sum of 5 scans in range 12075 (rt=1341.7) to 12144 (rt=1349.38) [D:\Share\15_Low_S.raw]
TRUE	TRUE	(K)VASWLScnSVSEGGFADSDSHSSFK(T)	1	69.31	37.2673	0	2	Carbamidomethyl (+57), Oxidation (+16)	893.053	2676.14	3	-0.002428	-0.907	1241.23		1611370	981	1005	0		5622: Scan 11175 (rt=1241.23) [D:\Share\15_Low_S.raw]
TRUE	TRUE	(K)VASWLScNSVSEGGFADSDSHSSFK(T)	1	67.51	36.0314	67.51	2	Carbamidomethyl (+57), maleimide (+97)	901.049	2700.12	3	-57.04	43.99 (-57 neutron corrected from -21120)	1162.36		85252.4	981	1005	0		5237: Scan 10468 (rt=1162.36) [D:\Share\15_Low_S.raw]
TRUE	TRUE	(K)VASWLScnSVSEGGFADSDSHSSFK(T)	1	67.72	36.8637	0	2	Carbamidomethyl (+57), Oxidation (+16)	893.051	2676.13	3	-0.009238	-3.451	1286.72		377887	981	1005	0		5818: Sum of 3 scans in range 11577 (rt=1286.1) to 11588 (rt=1287.34) [D:\Share\15_Low_S.raw]
TRUE	TRUE	(K)VASwLScNSVSEGGFADSDSHSSFK(T)	1	65.17	36.0959	0	2	Nitro (+45), Carbamidomethyl (+57)	902.717	2705.13	3	0.0002499	0.09233	1266.79		66989.7	981	1005	0		5734: Scan 11404 (rt=1266.79) [D:\Share\15_Low_S.raw]
TRUE	TRUE	(K)VASWLScNSVSEGGFADSDShSSFK(T)	1	65.61	37.5389	12.83	2	Carbamidomethyl (+57), Carbamidomethyl (+57)	906.728	2717.16	3	-0.003919	-1.442	1368.42		178887	981	1005	0		6241: Sum of 2 scans in range 12310 (rt=1367.94) to 12318 (rt=1368.89) [D:\Share\15_Low_S.raw]
TRUE	TRUE	(K)VASWlScnSVSEGGFADSDSHSSFK(T)	0.99	57.22	35.8047	57.22	2	Xle->His (+24), Carbamidomethyl (+57), Deamidated (+1)	896.049	2685.13	3	0.02225	8.284	1357.62		40840.4	981	1005	0		6184: Scan 12217 (rt=1357.62) [D:\Share\15_Low_S.raw]
TRUE	TRUE	(K)VASwLScNSVSEGGFADSDSHSSFK(T)	0.99	57.44	37.3288	0	2	Trp->Kynurenin (+4), Carbamidomethyl (+57)	889.05	2664.13	3	-0.01287	-4.828	1270.55		213139	981	1005	0		5744: Sum of 2 scans in range 11426 (rt=1269.23) to 11450 (rt=1271.87) [D:\Share\15_Low_S.raw]
TRUE	TRUE	(K)VASWLScNSvSEGGFADSDSHSSFK(T)	0.99	53.76	35.8939	0	2	Carbamidomethyl (+57), Val->Phe (+48)	903.717	2708.13	3	-0.0165	-6.092	1109.54		36351.5	981	1005	0		4986: Scan 9993 (rt=1109.54) [D:\Share\15_Low_S.raw]
TRUE	TRUE	(K)VASWLScNSVSEGGFADSDSHSSFK(T)	0.99	53.88	36.0282	0	2	Carbamidomethyl (+57), Sulfo (+80)	895.372	2683.1	3	-57.01	55.71 (-57 neutron corrected from -21240)	1190.45		230142	981	1005	0		5372: Scan 10719 (rt=1190.45) [D:\Share\15_Low_S.raw]
TRUE	TRUE	(K)VASWLScNSVsEGGFADSDSHSSFK(T)	0.99	51.67	35.0065	0	2	Carbamidomethyl (+57), Sulfo (+80)	914.376	2740.11	3	0.005749	2.097	1450.37		37194	981	1005	0		6728: Scan 13046 (rt=1450.37) [D:\Share\15_Low_S.raw]
TRUE	TRUE	(K)VASWLScNSVSeGGFADSDSHSSFK(T)	0.99	51.72	33.5276	17.66	2	Carbamidomethyl (+57), Cation:Fe[II] (+54)	543.82	2714.06	5	0.0005961	0.2196	1375.51		13361.9	981	1005	0		6279: Scan 12378 (rt=1375.51) [D:\Share\15_Low_S.raw]
TRUE	TRUE	(K)VASWLScNSVSEGGFADSDSHSSFK(T)	0.99	52.76	38.1948	0.02	2	Carbamidomethyl (+57), Cys->Ser (-16)	863.388	2587.14	3	-57.03	49.60 (-57 neutron corrected from -22030)	1366.43		87292.7	981	1005	0		6233: Scan 12296 (rt=1366.43) [D:\Share\15_Low_S.raw]
TRUE	TRUE	(K)VASWLScNSVSeGGFADSDSHSSFK(T)	0.99	51.49	37.6775	39.55	2	Carbamidomethyl (+57), Glu->Ala (-58)	868.383	2602.13	3	-0.01339	-5.142	1139.11		79830.1	981	1005	0		5119: Sum of 2 scans in range 10259 (rt=1139.06) to 10260 (rt=1139.16) [D:\Share\15_Low_S.raw]
TRUE	TRUE	(K)VASwLScNSVSEGGFADSDSHSSFK(T)	0.99	49.38	36.4611	0	2	Dioxidation (+32), Carbamidomethyl (+57)	898.385	2692.13	3	-0.001071	-0.3978	1238.96		84597.6	981	1005	0		5608: Scan 11155 (rt=1238.96) [D:\Share\15_Low_S.raw]
TRUE	TRUE	(K)VASWLScNSVSEGGFADSDSHSSFK(T)	0.99	36.69	27.3799	36.69	2	Carbamidomethyl (+57)	1331.08	2660.14	2	-0.001587	-0.5965	1373.71		36172.5	981	1005	0		6266: Scan 12361 (rt=1373.71) [D:\Share\15_Low_S.raw]
TRUE	TRUE	(K)VASwLScnSVSEGGFADSDSHSSFK(T)	0.98	47.34	35.8524	0	2	Nitro (+45), Carbamidomethyl (+57), Deamidated (+1)	903.051	2706.13	3	0.01697	6.27	1297.46		126578	981	1005	0		5877: Scan 11679 (rt=1297.46) [D:\Share\15_Low_S.raw]
TRUE	TRUE	(K)VASWLScnSVSEGGFADSDSHSSFK(T)	0.98	48.43	37.3143	0	2	Carbamidomethyl (+57), Hydroxymethyl (+30)	897.725	2690.15	3	-0.001958	-0.7276	1338.09		13931.8	981	1005	0		6083: Scan 12043 (rt=1338.09) [D:\Share\15_Low_S.raw]
TRUE	TRUE	(K)VASwLScNSVSEGGFADSDSHSSFK(T)	0.98	45.71	36.1416	0	2	Dioxidation (+32), Carbamidomethyl (+57)	898.382	2692.12	3	-0.01157	-4.297	1129.26		72102.5	981	1005	0		5079: Scan 10170 (rt=1129.26) [D:\Share\15_Low_S.raw]
TRUE	TRUE	(K)vASWLScNSVSEGGFADSDSHSSFK(T)	0.98	45.28	36.5725	2.14	2	Val->Met (+32), Carbamidomethyl (+57)	898.385	2692.13	3	0.01732	6.43	1252.07		105669	981	1005	0		5662: Sum of 2 scans in range 11264 (rt=1251.12) to 11280 (rt=1253.02) [D:\Share\15_Low_S.raw]
TRUE	TRUE	(K)vASWLScNSVSEGGFADSDSHSSFK(T)	0.98	41.11	33.4733	41.11	2	3sulfo (+184), Carbamidomethyl (+57)	949.05	2844.13	3	0.0001245	0.04377	1161.22		25274.2	981	1005	0		5232: Scan 10458 (rt=1161.22) [D:\Share\15_Low_S.raw]
TRUE	TRUE	(K)VASwLScNSVSEGGFADSDSHSSFK(T)	0.98	52.87	37.963	0	2	Trp->Kynurenin (+4), Carbamidomethyl (+57)	667.042	2664.14	4	-0.0004543	-0.1704	1285.25		82095.8	981	1005	0		5814: Scan 11570 (rt=1285.25) [D:\Share\15_Low_S.raw]
TRUE	TRUE	(K)vASWLScNSVSEGGFADSDSHSSFK(T)	0.96	41.29	36.8726	4.01	2	Val->Met (+32), Carbamidomethyl (+57)	898.388	2692.14	3	0.02404	8.925	1307.31		17436.7	981	1005	0		5926: Scan 11767 (rt=1307.3) [D:\Share\15_Low_S.raw]
TRUE	TRUE	(K)VASWlScnSVSEGGFADSDSHSSFK(T)	0.95	38.82	36.5031	38.82	2	Xle->His (+24), Carbamidomethyl (+57), Deamidated (+1)	896.05	2685.13	3	0.02573	9.58	1298.4		27378.1	981	1005	0		5880: Scan 11687 (rt=1298.4) [D:\Share\15_Low_S.raw]
TRUE	TRUE	(A)SWLScNSVSEGGFADSDSHSSFK(T)	1	58.68	36.0206	58.68	1	Carbamidomethyl (+57)	831.019	2490.04	3	-0.003323	-1.334	1329.3		29754	983	1005	0		6033: Scan 11964 (rt=1329.3) [D:\Share\15_Low_S.raw]
TRUE	TRUE	(W)LScnSVSEGGFADSDSHSSFK(T)	1	79.43	36.5963	79.43	1	Carbamidomethyl (+57), Deamidated (+1)	740.316	2217.93	3	0.0146	6.58	880.642		137035	985	1005	0		3807: Scan 7932 (rt=880.642) [D:\Share\15_Low_S.raw]
TRUE	TRUE	(L)ScnSVSEGGFADSDSHSSFK(T)	1	73.3	32.9929	73.3	1	Carbamidomethyl (+57), Deamidated (+1)	702.623	2104.85	3	0.01991	9.455	783.558		89625.3	986	1005	0		3332: Scan 7054 (rt=783.558) [D:\Share\15_Low_S.raw]
TRUE	TRUE	(S)cnSVSEGGFADSDSHSSFK(T)	0.96	36.54	32.6174	36.54	1	Carbamidomethyl (+57), Deamidated (+1)	673.611	2017.81	3	0.01546	7.658	784.312		40311.9	987	1005	0		3335: Scan 7060 (rt=784.312) [D:\Share\15_Low_S.raw]
TRUE	TRUE	(C)nSVSEGGFADSDSHSSFK(T)	1	74.73	34.3664	74.73	1	Deamidated (+1)	929.899	1857.78	2	0.0174	9.362	765.882		36949.9	988	1005	0		3250: Scan 6893 (rt=765.882) [D:\Share\15_Low_S.raw]
TRUE	TRUE	(C)NSVSEGGFADSDSHSSFK(T)	1	79.96	33.6847	79.96	1		619.933	1856.78	3	-0.003228	-1.738	762.247		175653	988	1005	0		3227: Scan 6860 (rt=762.247) [D:\Share\15_Low_S.raw]
TRUE	TRUE	(N)SVSEGGFADSDSHSSFK(T)	1	67.91	33.7107	67.91	1		872.376	1742.74	2	-0.001402	-0.804	752.682		313586	989	1005	0		3170: Scan 6774 (rt=752.682) [D:\Share\15_Low_S.raw]
TRUE	TRUE	(N)SVSEGGFADSDSHSSFK(T)	1	63.98	33.8093	63.98	1		581.92	1742.74	3	-0.0008579	-0.492	751.369		352686	989	1005	0		3163: Scan 6762 (rt=751.369) [D:\Share\15_Low_S.raw]
TRUE	TRUE	(G)GFADSDSHSSFK(T)	0.98	37.15	30.667	37.15	1		642.778	1283.54	2	-0.0004019	-0.3129	662.202		53179	994	1005	0		2717: Scan 5954 (rt=662.202) [D:\Share\15_Low_S.raw]
TRUE	TRUE	(G)GFADSDSHSSFK(T)	0.95	32.32	30.9061	32.32	1		428.855	1283.54	3	0.0006121	0.4765	661.833		123014	994	1005	0		2715: Scan 5950 (rt=661.833) [D:\Share\15_Low_S.raw]
TRUE	TRUE	(R)mEAEKASTSGLGIKDEGDIK(Q)	1	60.42	32.6647	60.42	2	Oxidation (+16)	699.012	2094.01	3	-0.000923	-0.4405	729.576		58592.1	1019	1038	0		3076: Scan 6565 (rt=729.576) [D:\Share\15_Low_S.raw]
TRUE	TRUE	(R)MEAEKAStSGLGIKDEGDIK(Q)	0.99	50.53	38.2387	50.53	2	Thr->Met (+30)	703.672	2107.99	3	-0.01905	-9.034	724.9		77963.5	1019	1038	0		3054: Scan 6523 (rt=724.9) [D:\Share\15_Low_S.raw]
TRUE	TRUE	(R)mEAEkASTSGLGIKDEGDIK(Q)	0.98	47.99	39.463	0.77	2	Oxidation (+16), Carbamidomethyl (+57)	718.019	2151.04	3	-0.0009983	-0.4639	729.669		35789.4	1019	1038	0		3077: Scan 6566 (rt=729.669) [D:\Share\15_Low_S.raw]
TRUE	TRUE	(K)aSTSGLGIK(D)	1	55	31.9507	15.56	2	Acetyl (+42)	438.245	874.476	2	0.0001513	0.1729	733.04		25946.1	1024	1032	0		3089: Scan 6596 (rt=733.04) [D:\Share\15_Low_S.raw]
TRUE	TRUE	(K)ASTSGLGIK(D)	1	54.55	31.7551	51.82	2		417.239	832.464	2	-0.001242	-1.49	684.014		136272	1024	1032	0		2827: Scan 6152 (rt=684.014) [D:\Share\15_Low_S.raw]
TRUE	TRUE	(K)ASTSGLGIK(D)	1	48.5	29.6047	43.54	2		417.24	832.465	2	-0.0001419	-0.1703	702.221		2048300	1024	1032	0		2927: Sum of 3 scans in range 6299 (rt=700.367) to 6333 (rt=704.076) [D:\Share\15_Low_S.raw]
TRUE	TRUE	(K)ASTSGLGIK(D)	0.97	40.87	29.6047	35.99	2		833.473	832.466	1	0.0001441	0.1728	684.678		81505.3	1024	1032	0		2831: Scan 6157 (rt=684.678) [D:\Share\15_Low_S.raw]
TRUE	TRUE	(K)AsTSGLGIKDEGDIK(Q)	1	73.08	36.894	0	2	Acetyl (+42)	766.894	1531.77	2	-0.0004087	-0.2666	800.057		97610.5	1024	1038	0		3404: Scan 7202 (rt=800.057) [D:\Share\15_Low_S.raw]
TRUE	TRUE	(K)ASTSGLGIKDEGDIK(Q)	0.99	48.06	31.6047	48.06	2		745.888	1489.76	2	-0.0007819	-0.5245	781.522		1277080	1024	1038	0		3303: Sum of 2 scans in range 7001 (rt=777.885) to 7067 (rt=785.159) [D:\Share\15_Low_S.raw]
TRUE	TRUE	(K)aSTSGLGIKDEGDIK(Q)	0.99	49.16	36.6257	44.74	2	Ala->Pro (+26)	758.895	1515.78	2	-0.002052	-1.353	793.31		81524.1	1024	1038	0		3379: Scan 7142 (rt=793.31) [D:\Share\15_Low_S.raw]
TRUE	TRUE	(K)aSTSGLGIKDEGDIK(Q)	0.99	48.89	36.6876	24.28	2	Ala->Ser (+16)	753.885	1505.76	2	-0.001457	-0.9669	639.059		35827.7	1024	1038	0		2601: Scan 5744 (rt=639.059) [D:\Share\15_Low_S.raw]
TRUE	TRUE	(K)ASTSGLgIKDEGDIK(Q)	0.99	51.41	36.3236	12.92	2	Gly->Asp (+58)	516.93	1547.77	3	1.415e-05	0.009138	806.515		75833.3	1024	1038	0		3431: Scan 7261 (rt=806.515) [D:\Share\15_Low_S.raw]
TRUE	TRUE	(K)ASTSGLGIKDEGDIK(Q)	0.99	43.14	31.6047	43.14	2		745.888	1489.76	2	-0.001202	-0.8063	746.329		64220	1024	1038	0		3141: Scan 6716 (rt=746.329) [D:\Share\15_Low_S.raw]
TRUE	TRUE	(K)aSTSGLGIKDEGDIK(Q)	0.98	45.64	36.8233	32.52	2	Ala->Ser (+16)	753.885	1505.76	2	-0.002717	-1.803	748.935		65364.1	1024	1038	0		3149: Scan 6740 (rt=748.935) [D:\Share\15_Low_S.raw]
TRUE	TRUE	(K)ASTSGLgIKDEGDIK(Q)	0.98	42.64	36.0217	11.71	2	Gly->Asp (+58)	774.891	1547.77	2	-0.00106	-0.6843	807.64		52452.1	1024	1038	0		3435: Scan 7271 (rt=807.64) [D:\Share\15_Low_S.raw]
TRUE	TRUE	(K)ASTSGLGIKDEGDIK(Q)	0.96	35.3	31.9145	35.3	2		497.595	1489.76	3	0.001662	1.115	761.429		19952200	1024	1038	0		3212: Sum of 2 scans in range 6841 (rt=760.075) to 6866 (rt=762.784) [D:\Share\15_Low_S.raw]
TRUE	TRUE	(A)STSGLGIKDEGDIK(Q)	0.99	53.62	36.1857	53.62	1		710.369	1418.72	2	-0.001782	-1.255	751.553		88635	1025	1038	0		3165: Scan 6764 (rt=751.553) [D:\Share\15_Low_S.raw]
TRUE	TRUE	(S)TSGLGIKDEGDIK(Q)	1	61.57	35.8274	61.57	1		666.854	1331.69	2	-0.001082	-0.8118	747.384		288226	1026	1038	0		3144: Sum of 2 scans in range 6720 (rt=746.682) to 6733 (rt=748.086) [D:\Share\15_Low_S.raw]
TRUE	TRUE	(K)EDTDDrnKmSVVTESSR(N)	0.99	55.85	38.1231	0	2	Dimethyl:2H(6)13C(2) (+36), Deamidated (+1), Oxidation (+16)	674.655	2020.94	3	0.002223	1.099	591.961		10502700	1043	1059	0		2323: Scan 5312 (rt=591.961) [D:\Share\15_Low_S.raw]
TRUE	TRUE	(R)nKmSVVTESSRnYGYNPSPVKPEGLR(R)	0.95	44.09	42.8457	30.38	2	Bacillosamine (+228), Oxidation (+16), Bacillosamine (+228)	1127.91	3380.7	3	0.02817	8.331	881.495		1704840	1049	1074	0		3812: Scan 7939 (rt=881.495) [D:\Share\15_Low_S.raw]
TRUE	TRUE	(K)MSVVTESSR(N)	1	58.42	28.4696	53.84	2		498.245	994.476	2	0.001118	1.123	640.224		1145930	1051	1059	0		2610: Scan 5755 (rt=640.224) [D:\Share\15_Low_S.raw]
TRUE	TRUE	(K)mSVVTESSR(N)	1	58.39	31.3609	0	2	Met->Xle (-18)	489.267	976.519	2	-6.104e-05	-0.06245	666.688		69231.2	1051	1059	0		2740: Scan 5994 (rt=666.688) [D:\Share\15_Low_S.raw]
TRUE	TRUE	(K)mSVVTESSR(N)	1	57.47	32.2324	57.47	2	Oxidation (+16)	506.241	1010.47	2	-0.002317	-2.291	651.161		53656.3	1051	1059	0		2676: Scan 5855 (rt=651.161) [D:\Share\15_Low_S.raw]
TRUE	TRUE	(K)mSVVTESSR(N)	1	53.6	28.6747	53.6	2	Oxidation (+16)	506.242	1010.47	2	-3.695e-05	-0.03653	586.75		2352490	1051	1059	0		2273: Sum of 2 scans in range 5241 (rt=584.39) to 5285 (rt=589.11) [D:\Share\15_Low_S.raw]
TRUE	TRUE	(K)MSVVTESSR(N)	1	52.86	28.4757	48.47	2		498.245	994.476	2	0.0003181	0.3195	653.497		666230	1051	1059	0		2685: Scan 5876 (rt=653.497) [D:\Share\15_Low_S.raw]
TRUE	TRUE	(K)mSVVTESSR(N)	0.99	49.19	32.0898	49.19	2	Oxidation (+16)	506.243	1010.47	2	0.001163	1.15	723.223		15945	1051	1059	0		3046: Scan 6507 (rt=723.223) [D:\Share\15_Low_S.raw]
TRUE	TRUE	(K)mSVVTESSR(N)	0.99	44.23	31.6197	44.23	2	Dioxidation (+32)	514.24	1026.47	2	0.0004299	0.4185	604.152		1995260	1051	1059	0		2383: Sum of 3 scans in range 5402 (rt=601.717) to 5447 (rt=606.588) [D:\Share\15_Low_S.raw]
TRUE	TRUE	(K)mSVVTESSR(N)	0.99	50.34	28.6747	48.06	2	Oxidation (+16)	1011.48	1010.47	1	0.000139	0.1375	591.407		102595000	1051	1059	0		2314: Sum of 5 scans in range 5299 (rt=590.59) to 5315 (rt=592.223) [D:\Share\15_Low_S.raw]
TRUE	TRUE	(K)mSVVTESSR(N)	0.96	39.77	31.6197	39.77	2	Dioxidation (+32)	1027.47	1026.46	1	-0.0001741	-0.1694	603.452		107094	1051	1059	0		2393: Scan 5417 (rt=603.452) [D:\Share\15_Low_S.raw]
TRUE	TRUE	(K)mSVVTESSR(N)	0.96	35.14	32.2246	34.77	2	Met->Lys (-3)	496.777	991.539	2	0.00904	9.108	645.001		185024	1051	1059	0		2639: Scan 5799 (rt=645.001) [D:\Share\15_Low_S.raw]
TRUE	TRUE	(K)mSVVTESSRNYGYnPSPVKPEGLR(R)	0.97	38.4	32.8058	0	2	Oxidation (+16), Deamidated (+1)	895.438	2683.29	3	-0.000559	-0.2082	966.76		141858	1051	1074	0		4263: Scan 8709 (rt=966.76) [D:\Share\15_Low_S.raw]
TRUE	TRUE	(M)SVVTESSR(N)	0.96	31.61	29.8588	31.61	1		432.724	863.434	2	-0.0003419	-0.3956	589.203		13243.2	1052	1059	0		2304: Scan 5286 (rt=589.203) [D:\Share\15_Low_S.raw]
TRUE	TRUE	(R)NYGYNPSPVKPEGLR(R)	1	105.1	32.6482	105.1	2		845.93	1689.85	2	-0.001542	-0.9119	906.759		1107390	1060	1074	0		3966: Scan 8167 (rt=906.759) [D:\Share\15_Low_S.raw]
TRUE	TRUE	(R)nYGYNPSPVKPEGLR(R)	1	88.53	32.492	46.14	2	Deamidated (+1)	846.423	1690.83	2	-7.794e-05	-0.04607	970.424		843237	1060	1074	0		4284: Scan 8742 (rt=970.424) [D:\Share\15_Low_S.raw]
TRUE	TRUE	(R)NYGYNPSPVKPEGLR(R)	1	79.18	32.6007	79.18	2		845.931	1689.85	2	-0.001062	-0.6281	875.576		178589	1060	1074	0		3781: Scan 7886 (rt=875.576) [D:\Share\15_Low_S.raw]
TRUE	TRUE	(R)NYGYNPSPVkPEGLR(R)	1	81.59	37.007	39.84	2	Formyl (+28)	859.929	1717.84	2	0.000543	0.3159	1109.82		175306	1060	1074	0		4989: Scan 9996 (rt=1109.82) [D:\Share\15_Low_S.raw]
TRUE	TRUE	(R)NYGYNPsPVKPEGLR(R)	1	78.41	36.2284	34.31	2	Phospho (+80)	885.914	1769.81	2	-0.001313	-0.7417	922.918		176845	1060	1074	0		4049: Scan 8313 (rt=922.918) [D:\Share\15_Low_S.raw]
TRUE	TRUE	(R)nYGYNPSPVKPEGLR(R)	1	78.82	37.1609	0	2	Deamidated (+1), Amidine (+41)	866.935	1731.86	2	-0.003008	-1.736	1007.35		52377.3	1060	1074	0		4462: Scan 9075 (rt=1007.35) [D:\Share\15_Low_S.raw]
TRUE	TRUE	(R)NYGYNPsPVKPEGLR(R)	1	77.36	36.217	32.13	2	Phospho (+80)	885.913	1769.81	2	-0.001393	-0.7869	953.129		303725	1060	1074	0		4195: Sum of 2 scans in range 8576 (rt=951.998) to 8596 (rt=954.26) [D:\Share\15_Low_S.raw]
TRUE	TRUE	(R)nYGYNPSPVKPEGLR(R)	1	71.58	32.6694	16.21	2	Deamidated (+1)	846.424	1690.83	2	0.001122	0.6632	937.345		155957	1060	1074	0		4123: Scan 8443 (rt=937.345) [D:\Share\15_Low_S.raw]
TRUE	TRUE	(R)nYGYnPSPVKPEGLR(R)	1	81.42	37.2395	0	2	Amidine (+41), Deamidated (+1)	578.293	1731.86	3	2.576e-05	0.01487	1005.98		320967	1060	1074	0		4449: Sum of 3 scans in range 9052 (rt=1004.8) to 9073 (rt=1007.16) [D:\Share\15_Low_S.raw]
TRUE	TRUE	(R)nYGYNPsPVKPEGLR(R)	1	67.72	34.9721	18.9	2	Deamidated (+1), Phospho (+80)	886.406	1770.8	2	5.058e-05	0.02854	984.913		260600	1060	1074	0		4369: Scan 8872 (rt=984.913) [D:\Share\15_Low_S.raw]
TRUE	TRUE	(R)nYGYNPSPVKPEGLR(R)	1	69.35	37.1709	0	2	Deamidated (+1), Amidine (+41)	866.935	1731.86	2	-0.002108	-1.217	1074.43		62130.1	1060	1074	0		4798: Scan 9678 (rt=1074.43) [D:\Share\15_Low_S.raw]
TRUE	TRUE	(R)NYGYNPSPVKPEGLR(R)	1	72.44	32.6435	72.14	2		564.29	1689.85	3	0.0006621	0.3916	1030.04		37664.4	1060	1074	0		4579: Scan 9278 (rt=1030.04) [D:\Share\15_Low_S.raw]
TRUE	TRUE	(R)nYGYNPSPVKPEGLR(R)	1	71.38	32.4969	15.9	2	Deamidated (+1)	564.618	1690.83	3	-0.0003739	-0.221	967.704		961334	1060	1074	0		4268: Scan 8717 (rt=967.704) [D:\Share\15_Low_S.raw]
TRUE	TRUE	(R)NYGyNPSPVKPEGLR(R)	1	71.14	37.1147	0	2	Oxidation (+16)	569.621	1705.84	3	-0.000323	-0.1892	818.061		303756	1060	1074	0		3475: Scan 7364 (rt=818.061) [D:\Share\15_Low_S.raw]
TRUE	TRUE	(R)NYGYNPSPVKPEgLR(R)	1	71.03	37.4974	15.95	2	Gly->Glu (+72)	588.296	1761.87	3	-0.001624	-0.9211	946.541		67734.8	1060	1074	0		4171: Scan 8528 (rt=946.541) [D:\Share\15_Low_S.raw]
TRUE	TRUE	(R)NYGYNPSPVKPEGLR(R)	1	64.15	32.5551	64.15	2		564.29	1689.85	3	-0.0004479	-0.2649	905.548		5694090	1060	1074	0		3960: Scan 8156 (rt=905.548) [D:\Share\15_Low_S.raw]
TRUE	TRUE	(R)NyGyNPSPVKPEGLR(R)	1	67.62	37.1767	0	2	Oxidation (+16), Oxidation (+16)	574.953	1721.84	3	-0.000738	-0.4283	806.607		119766	1060	1074	0		3432: Scan 7262 (rt=806.607) [D:\Share\15_Low_S.raw]
TRUE	TRUE	(R)NYGYnPSPVKPEGLR(R)	1	62.59	32.4969	0	2	Deamidated (+1)	564.618	1690.83	3	-0.0004339	-0.2565	979.771		2310970	1060	1074	0		4340: Sum of 2 scans in range 8821 (rt=979.161) to 8832 (rt=980.382) [D:\Share\15_Low_S.raw]
TRUE	TRUE	(R)NYGYNPsPVKPEGLR(R)	1	64.88	36.1637	22.87	2	Phospho (+80)	590.945	1769.81	3	-0.001689	-0.954	921.692		151703	1060	1074	0		4040: Scan 8302 (rt=921.692) [D:\Share\15_Low_S.raw]
TRUE	TRUE	(R)NYGYnPSPVKPEGLR(R)	1	60.48	32.5888	0	2	Deamidated (+1)	564.618	1690.83	3	0.0008261	0.4883	929.814		4305850	1060	1074	0		4080: Sum of 3 scans in range 8369 (rt=929.111) to 8382 (rt=930.518) [D:\Share\15_Low_S.raw]
TRUE	TRUE	(R)NyGYNPSPVKPEGLR(R)	1	58.63	37.1983	0	2	Oxidation (+16)	853.927	1705.84	2	-0.002797	-1.639	822.932		44012.6	1060	1074	0		3498: Scan 7408 (rt=822.932) [D:\Share\15_Low_S.raw]
TRUE	TRUE	(R)NYGYNPSPVKPEGLR(R)	1	58.63	32.584	58.63	2		564.29	1689.85	3	0.001712	1.013	884.144		48286300	1060	1074	0		3818: Sum of 3 scans in range 7949 (rt=882.62) to 7978 (rt=885.667) [D:\Share\15_Low_S.raw]
TRUE	TRUE	(R)NYGYNPSpVKPEGLR(R)	1	54.59	36.3114	1.32	2	Pro->pyro-Glu (+14)	852.921	1703.83	2	0.001433	0.8405	879.324		96485.9	1060	1074	0		3799: Scan 7920 (rt=879.324) [D:\Share\15_Low_S.raw]
TRUE	TRUE	(R)NYGYNPSPVKPEGLR(R)	1	55.24	32.531	55.24	2		564.289	1689.84	3	-0.003088	-1.826	961.587		155790	1060	1074	0		4236: Scan 8662 (rt=961.587) [D:\Share\15_Low_S.raw]
TRUE	TRUE	(R)nYGYNPsPVKPEGLR(R)	1	57.62	34.9721	1.13	2	Deamidated (+1), Phospho (+80)	591.273	1770.8	3	-0.0001454	-0.08208	984.299		565969	1060	1074	0		4361: Sum of 2 scans in range 8860 (rt=983.592) to 8873 (rt=985.006) [D:\Share\15_Low_S.raw]
TRUE	TRUE	(R)NYGyNPSPVKPEGLR(R)	0.99	58.26	37.1147	0	2	Oxidation (+16)	569.621	1705.84	3	-0.000323	-0.1892	833.327		220513	1060	1074	0		3555: Scan 7503 (rt=833.327) [D:\Share\15_Low_S.raw]
TRUE	TRUE	(R)NYGYNPSpVKPEGLR(R)	0.99	54.3	36.3114	15.1	2	Pro->pyro-Glu (+14)	568.95	1703.83	3	0.001337	0.7841	916.898		186008	1060	1074	0		4018: Scan 8259 (rt=916.898) [D:\Share\15_Low_S.raw]
TRUE	TRUE	(R)nYGYnpSPVKPEGLR(R)	0.99	51.95	36.7688	29.29	2	Deamidated (+1), Deamidated (+1), Label:13C(5)15N(1) (+6)	566.953	1697.84	3	0.007551	4.445	792.753		115768	1060	1074	0		3371: Sum of 2 scans in range 7127 (rt=791.715) to 7145 (rt=793.79) [D:\Share\15_Low_S.raw]
TRUE	TRUE	(R)NYGYnPSPVKpEGLR(R)	0.99	52.12	37.6923	0	2	Deamidated (+1), Oxidation (+16)	569.955	1706.84	3	0.01598	9.357	785.252		83660.9	1060	1074	0		3339: Scan 7068 (rt=785.252) [D:\Share\15_Low_S.raw]
TRUE	TRUE	(R)NyGYNPSPVKPEGLR(R)	0.99	44.55	31.9285	4.2	2	Iodo (+126)	606.255	1815.74	3	-0.001073	-0.5904	1096.68		120004	1060	1074	0		4918: Sum of 2 scans in range 9877 (rt=1096.54) to 9880 (rt=1096.82) [D:\Share\15_Low_S.raw]
TRUE	TRUE	(R)NYGYNpSPVKPEGLR(R)	0.98	47.57	37.1983	1.63	2	Oxidation (+16)	569.62	1705.84	3	-0.002753	-1.613	870.233		263982	1060	1074	0		3744: Scan 7837 (rt=870.233) [D:\Share\15_Low_S.raw]
TRUE	TRUE	(R)NYGYNPSPVkPEGLR(R)	0.98	45.19	36.826	1.27	2	Oxidation (+16)	569.62	1705.84	3	-0.004223	-2.474	879.989		531079	1060	1074	0		3801: Scan 7925 (rt=879.989) [D:\Share\15_Low_S.raw]
TRUE	TRUE	(R)NYGYNPSPVkPEGLR(R)	0.98	44.31	37.0578	0.53	2	Oxidation (+16)	569.622	1705.84	3	0.002377	1.393	786.56		92959.3	1060	1074	0		3348: Scan 7080 (rt=786.559) [D:\Share\15_Low_S.raw]
TRUE	TRUE	(R)NyGYNPSPVKPEGLR(R)	0.97	43.07	37.6611	0	2	Oxidation (+16)	853.931	1705.85	2	0.004283	2.509	853.785		100699	1060	1074	0		3653: Scan 7689 (rt=853.785) [D:\Share\15_Low_S.raw]
TRUE	TRUE	(R)nYGYnPSPVKPEGLR(R)	0.97	46.43	39.6464	41.84	2	Deamidated (+1), GIST-Quat:2H(6) (+133), Deamidated (+1)	609.323	1824.95	3	-0.005625	-3.08	886.239		606322	1060	1074	0		3841: Scan 7982 (rt=886.239) [D:\Share\15_Low_S.raw]
TRUE	TRUE	(R)NYGyNPSPVKPEGLR(R)	0.97	41.86	37.2989	0	2	Oxidation (+16)	569.621	1705.84	3	-0.002303	-1.349	910.56		265152	1060	1074	0		3984: Sum of 2 scans in range 8201 (rt=910.514) to 8202 (rt=910.606) [D:\Share\15_Low_S.raw]
TRUE	TRUE	(R)NYGyNPSPVKPEGLR(R)	0.96	39.17	37.1341	0	2	Oxidation (+16)	853.928	1705.84	2	3.05e-06	0.001787	791.901		28099.3	1060	1074	0		3372: Scan 7129 (rt=791.901) [D:\Share\15_Low_S.raw]
TRUE	TRUE	(R)NYGYNPsPVKPEGLR(R)	0.95	38.08	36.0938	14.59	2	Phospho (+80)	590.945	1769.81	3	-3.942e-05	-0.02226	951.758		729339	1060	1074	0		4192: Sum of 2 scans in range 8572 (rt=951.425) to 8577 (rt=952.091) [D:\Share\15_Low_S.raw]
TRUE	TRUE	(R)NYGynPSPVKPEGLR(R)	0.95	38.05	37.4989	4.02	2	Oxidation (+16), Deamidated (+1)	854.427	1706.84	2	0.01295	7.581	870.973		97320.7	1060	1074	0		3752: Scan 7845 (rt=870.973) [D:\Share\15_Low_S.raw]
TRUE	TRUE	(N)YGYNPSPVKPEGLR(R)	1	73.03	36.6539	73.03	1		788.909	1575.8	2	-0.001342	-0.851	873.421		159668	1061	1074	0		3768: Scan 7867 (rt=873.421) [D:\Share\15_Low_S.raw]
TRUE	TRUE	(N)YGYNPSPVKPEGLR(R)	1	65.68	38.0496	65.68	1		526.275	1575.8	3	-0.002158	-1.369	870.785		162323	1061	1074	0		3750: Scan 7843 (rt=870.785) [D:\Share\15_Low_S.raw]
TRUE	TRUE	(Y)GYNPSPVKPEGLR(R)	1	61.27	35.3593	59.78	1		471.921	1412.74	3	0.0003121	0.2207	765.787		75103.8	1062	1074	0		3249: Scan 6892 (rt=765.788) [D:\Share\15_Low_S.raw]
TRUE	TRUE	(G)YNPSPVKPEGLR(R)	1	68.91	34.9429	68.91	1		678.867	1355.72	2	-0.0005419	-0.3994	738.55		39182	1063	1074	0		3109: Scan 6647 (rt=738.55) [D:\Share\15_Low_S.raw]
TRUE	TRUE	(G)YNPSPVKPEGLR(R)	0.97	40.04	35.0051	40.04	1		452.914	1355.72	3	0.0001221	0.08997	738.983		125128	1063	1074	0		3110: Sum of 2 scans in range 6649 (rt=738.936) to 6650 (rt=739.03) [D:\Share\15_Low_S.raw]
TRUE	TRUE	(N)PSPVKPEGLR(R)	1	56.9	29.4596	56.9	1		540.314	1078.61	2	-0.0002619	-0.2426	635.149		224757	1065	1074	0		2570: Scan 5708 (rt=635.149) [D:\Share\15_Low_S.raw]
TRUE	TRUE	(N)PSPVKPEGLR(R)	0.99	46.57	29.6895	46.57	1		360.545	1078.61	3	0.0006721	0.6225	632.984		218489	1065	1074	0		2558: Scan 5688 (rt=632.984) [D:\Share\15_Low_S.raw]
TRUE	TRUE	(R)RLmASAQSNPDDVLTLSSSTEsEGESGTSR(K)	1	107.79	39.6713	7.05	2	Oxidation (+16), Phospho (+80)	1070.14	3207.38	3	-0.002944	-0.9177	1129.16		651588	1087	1116	0		5078: Scan 10169 (rt=1129.16) [D:\Share\15_Low_S.raw]
TRUE	TRUE	(R)RLmASAQSNPDDVLTLSSSTESEGESGTSR(K)	1	97.21	30.103	97.21	2	Oxidation (+16)	1043.48	3127.42	3	-0.004013	-1.283	1097.3		742755	1087	1116	0		4921: Scan 9883 (rt=1097.3) [D:\Share\15_Low_S.raw]
TRUE	TRUE	(R)RLMASAQSNPDDVLTLSSSTESEGESGTSR(K)	1	74.78	30.6856	74.78	2		1038.15	3111.42	3	-0.002398	-0.7704	1168.98		160575	1087	1116	0		5269: Scan 10528 (rt=1168.98) [D:\Share\15_Low_S.raw]
TRUE	TRUE	(R)RLmASAQSNPDDVLTLSSSTEsEGESGTSR(K)	1	83.67	39.6638	14.4	2	Oxidation (+16), Phospho (+80)	802.854	3207.39	4	-0.00188	-0.5861	1124.53		60827.1	1087	1116	0		5056: Scan 10128 (rt=1124.53) [D:\Share\15_Low_S.raw]
TRUE	TRUE	(R)RLmASAQSnPDDVLTLSSSTESEGESGTSR(K)	1	56.6	30.2776	6.99	2	Oxidation (+16), Deamidated (+1)	1043.81	3128.42	3	0.01637	5.231	1100.12		122458	1087	1116	0		4934: Scan 9909 (rt=1100.12) [D:\Share\15_Low_S.raw]
TRUE	TRUE	(R)rLmASAQSNPDDVLTLSSSTESEGESGTSR(K)	1	66.78	41.1136	0	2	Oxidation (+16), Oxidation (+16)	1048.81	3143.41	3	-0.005028	-1.599	1106.56		253320	1087	1116	0		4969: Sum of 3 scans in range 9956 (rt=1105.29) to 9979 (rt=1107.83) [D:\Share\15_Low_S.raw]
TRUE	TRUE	(R)RLmASAQSNPDDVLTLSSSTESEGESGTSR(K)	0.99	40.44	30.0475	40.44	2	Oxidation (+16)	1564.72	3127.42	2	-0.004437	-1.418	1084.37		213691	1087	1116	0		4843: Scan 9768 (rt=1084.37) [D:\Share\15_Low_S.raw]
TRUE	TRUE	(R)RLmASAQSNPDdVLTLSSSTESEGESGTSR(K)	0.97	49.49	37.7019	0	2	Oxidation (+16), Cation:Fe[II] (+54)	796.341	3181.34	4	-0.004278	-1.344	1078.56		153828	1087	1116	0		4819: Scan 9716 (rt=1078.56) [D:\Share\15_Low_S.raw]
TRUE	TRUE	(R)LmASAQSNPDDVLTLSSSTESEGESGTSR(K)	1	88.92	29.1116	88.92	2	Oxidation (+16)	1486.67	2971.32	2	0.001263	0.4249	1168.37		686519	1088	1116	0		5254: Sum of 2 scans in range 10497 (rt=1165.47) to 10548 (rt=1171.26) [D:\Share\15_Low_S.raw]
TRUE	TRUE	(R)LMASAQSNPDDVLTLSSSTESEGESGTSR(K)	1	90.68	29.8543	90.68	2		986.115	2955.32	3	-0.002038	-0.6893	1252.26		183852	1088	1116	0		5668: Scan 11274 (rt=1252.26) [D:\Share\15_Low_S.raw]
TRUE	TRUE	(R)LmASAQSNPDDVLTLSSSTESEGESGTSR(K)	1	83.59	28.8649	83.59	2	Oxidation (+16)	991.446	2971.32	3	-0.004733	-1.592	1191.78		70787.3	1088	1116	0		5380: Scan 10731 (rt=1191.78) [D:\Share\15_Low_S.raw]
TRUE	TRUE	(R)LmASAQSNPDdVLTLSSSTESEGESGTSR(K)	1	87.81	39.997	0	2	Oxidation (+16), Methyl:2H(3) (+17)	997.122	2988.35	3	-0.009472	-3.169	1183.07		361897	1088	1116	0		5338: Scan 10653 (rt=1183.07) [D:\Share\15_Low_S.raw]
TRUE	TRUE	(R)lMASAQSnPDDVLTLSSSTESEGESGTSR(K)	1	71.82	40.8286	0	2	Propionyl:13C(3) (+59), Deamidated (+1)	1006.13	3015.36	3	0.01241	4.114	1187.04		60139.2	1088	1116	0		5356: Sum of 2 scans in range 10688 (rt=1186.94) to 10690 (rt=1187.13) [D:\Share\15_Low_S.raw]
TRUE	TRUE	(R)LmASAQSNPddVLTLSSSTESEGESGTSR(K)	1	70.38	40.01	0	2	Oxidation (+16), Oxidation (+16), Oxidation (+16)	1002.12	3003.33	3	0.02486	8.274	1195.94		86119.9	1088	1116	0		5401: Scan 10769 (rt=1195.94) [D:\Share\15_Low_S.raw]
TRUE	TRUE	(R)LMASAqSnPDDVLtLSSSTESEGESGTSR(K)	1	64.73	39.6033	0	2	Deamidated (+1), Deamidated (+1), Methylamine (+13)	991.112	2970.32	3	-0.009834	-3.31	1160.94		33196.4	1088	1116	0		5229: Scan 10455 (rt=1160.94) [D:\Share\15_Low_S.raw]
TRUE	TRUE	(R)LMASAQSNPDdVLTLSSSTESEGESGTSR(K)	1	63.66	40.2588	0	2	Methyl:2H(3) (+17)	991.79	2972.35	3	-0.01062	-3.571	1252.07		97601	1088	1116	0		5667: Scan 11272 (rt=1252.07) [D:\Share\15_Low_S.raw]
TRUE	TRUE	(R)LmASAQSNPDdVLTLSSSTESEGESGTSR(K)	0.99	62.19	35.799	0	2	Oxidation (+16), Cation:Fe[II] (+54)	757.316	3025.24	4	-0.003338	-1.103	1167.51		246829	1088	1116	0		5257: Sum of 3 scans in range 10503 (rt=1166.24) to 10526 (rt=1168.79) [D:\Share\15_Low_S.raw]
TRUE	TRUE	(R)lMASAQSNPDDVLTLSSSTESEGESGTSR(K)	0.99	55.48	39.6666	0	2	Carbamyl (+43)	1000.45	2998.33	3	-0.001712	-0.5706	1186.18		58533.6	1088	1116	0		5354: Scan 10682 (rt=1186.18) [D:\Share\15_Low_S.raw]
TRUE	TRUE	(R)lMASAqSnPDDVLTLSSSTESEGESGTSR(K)	0.99	54.05	40.7933	0	2	Propionyl:13C(3) (+59), Deamidated (+1), Deamidated (+1)	1006.46	3016.36	3	0.02799	9.277	1189.51		65720.6	1088	1116	0		5367: Scan 10711 (rt=1189.51) [D:\Share\15_Low_S.raw]
TRUE	TRUE	(R)LMASAqSnPDDVLTLSSSTESEGESGTSR(K)	0.99	53.94	41.0054	0	2	Gln->Xle (-15), Deamidated (+1)	981.454	2941.34	3	0.00639	2.172	1194.62		93469.9	1088	1116	0		5395: Scan 10757 (rt=1194.62) [D:\Share\15_Low_S.raw]
TRUE	TRUE	(R)LmASAQSNPDDVLtLSSSTESEGESGTSR(K)	0.98	51.18	40.2206	0	2	Oxidation (+16), Acetyl (+42)	1005.46	3013.35	3	0.01722	5.713	1049.23		65448.3	1088	1116	0		4672: Scan 9452 (rt=1049.23) [D:\Share\15_Low_S.raw]
TRUE	TRUE	(R)lMASAQSNPDDVLTLSSSTESEGESGTSR(K)	0.96	44.47	41.4928	44.47	2	Phenylisocyanate:2H(5) (+124)	1027.48	3079.41	3	0.01661	5.391	1098.99		164287	1088	1116	0		4929: Scan 9899 (rt=1098.99) [D:\Share\15_Low_S.raw]
TRUE	TRUE	(D)VLTLSSSTESEGESGTSR(K)	1	90.7	37.6997	90.7	1		913.935	1825.86	2	0.001278	0.6996	801.555		45726.9	1099	1116	0		3412: Scan 7216 (rt=801.555) [D:\Share\15_Low_S.raw]
TRUE	TRUE	(R)KPTAGQTSATAVDSDDIQTISSGSEGDDFEDK(K)	1	87.62	29.3551	87.62	2		1091.49	3271.45	3	-0.0005979	-0.1827	1093.91		127452	1117	1148	0		4901: Scan 9853 (rt=1093.91) [D:\Share\15_Low_S.raw]
TRUE	TRUE	(R)KPTAGQTSATAVDSDDIQTISsGSEGDDFEDK(K)	1	74.49	38.5394	6.54	2	Phospho (+80)	1118.15	3351.42	3	0.0007706	0.2299	1065.86		106857	1117	1148	0		4751: Scan 9601 (rt=1065.86) [D:\Share\15_Low_S.raw]
TRUE	TRUE	(R)KPTAGQTSATAVDSDDIqTISSGSEGDDFEDK(K)	0.99	60.89	29.0363	38.73	2	Deamidated (+1)	819.119	3272.45	4	0.01399	4.274	1098.19		115921	1117	1148	0		4924: Sum of 2 scans in range 9888 (rt=1097.77) to 9895 (rt=1098.62) [D:\Share\15_Low_S.raw]
TRUE	TRUE	(R)KPTAGQTSATAVDSDDIQTISSGSEGDDFEDKK(N)	1	116.09	30.4961	116.09	2		1134.19	3399.54	3	-0.0009979	-0.2935	1016.2		656350	1117	1149	0		4514: Scan 9155 (rt=1016.2) [D:\Share\15_Low_S.raw]
TRUE	TRUE	(R)KPTAGQTSATAVDSDDIQTISSGSEGDDFEDKK(N)	1	65.31	30.3463	65.31	2		850.893	3399.54	4	-0.002834	-0.8334	932.873		129580	1117	1149	0		4098: Scan 8403 (rt=932.873) [D:\Share\15_Low_S.raw]
TRUE	TRUE	(R)KPTAGQTSATAVDSDDIQTISSGSEGDDFEDKK(N)	0.99	50.75	30.4021	50.75	2		850.893	3399.54	4	-0.003634	-1.069	1025.88		70080.6	1117	1149	0		4561: Scan 9242 (rt=1025.88) [D:\Share\15_Low_S.raw]
TRUE	TRUE	(R)KPTAGQTSATAVDSDDIQTISSGSEGDDFEDKKNmTGPmK(R)	0.99	54.67	28.9154	54.67	2	Oxidation (+16), Oxidation (+16)	1048.72	4190.87	4	-0.005404	-1.289	931.377		185656	1117	1156	0		4089: Scan 8389 (rt=931.377) [D:\Share\15_Low_S.raw]
TRUE	TRUE	(R)KPTAGQTSATAVDSDDIQTISSGSEGDDFEDKKNmTGPMK(R)	0.98	46.14	29.4792	12.89	2	Oxidation (+16)	1044.73	4174.88	4	-0.004489	-1.075	1003.21		93334.7	1117	1156	0		4443: Scan 9037 (rt=1003.21) [D:\Share\15_Low_S.raw]
TRUE	TRUE	(K)NMTGPMK(R)	0.99	40.35	29.0687	40.35	2		389.683	777.35	2	-0.001042	-1.339	623.044		400790	1150	1156	0		2497: Scan 5597 (rt=623.044) [D:\Share\15_Low_S.raw]
TRUE	TRUE	(R)GFALkSTHGIAIK(S)	1	72.08	30.3981	0	2	Delta:H(4)C(2) (+28)	685.911	1369.81	2	-0.001642	-1.197	912.103		142025	1166	1178	0		3989: Scan 8216 (rt=912.103) [D:\Share\15_Low_S.raw]
TRUE	TRUE	(R)GFALkSTHGIAIK(S)	0.98	38.52	29.5328	11.33	2	Propyl (+42)	692.919	1383.82	2	-0.001373	-0.9916	907.501		262149	1166	1178	0		3972: Scan 8175 (rt=907.501) [D:\Share\15_Low_S.raw]
TRUE	TRUE	(R)GFALkSTHGIAIK(S)	0.97	33.93	29.5761	11.83	2	Propyl (+42)	692.919	1383.82	2	-0.0001732	-0.1251	924.229		181768	1166	1178	0		4056: Scan 8325 (rt=924.229) [D:\Share\15_Low_S.raw]
TRUE	TRUE	(K)STHGIAIk(S)	0.99	43.44	27.9239	0	2	Methyl (+14)	420.75	839.486	2	-0.0007917	-0.942	622.952		861333	1171	1178	0		2496: Scan 5596 (rt=622.952) [D:\Share\15_Low_S.raw]
TRUE	TRUE	(K)StHGIAIK(S)	0.96	31.04	28.7274	0	2	Formyl (+28)	427.74	853.465	2	-0.000997	-1.167	709.168		203687	1171	1178	0		2965: Sum of 2 scans in range 6369 (rt=707.957) to 6391 (rt=710.379) [D:\Share\15_Low_S.raw]
TRUE	TRUE	(K)STHGIAIK(S)	0.95	26.41	25.2114	26.41	2		413.743	825.471	2	-0.0001019	-0.1233	616.981		5536990	1171	1178	0		2462: Scan 5541 (rt=616.981) [D:\Share\15_Low_S.raw]
TRUE	TRUE	(K)STnMASVDK(G)	0.96	28.91	27.1096	28.91	2	Deamidated (+1)	477.215	952.416	2	-0.001438	-1.508	612.002		31037.4	1179	1187	0		2441: Scan 5495 (rt=612.002) [D:\Share\15_Low_S.raw]
TRUE	TRUE	(K)STNmASVDKGESAPVR(K)	1	137.76	31.2548	137.76	2	Oxidation (+16)	832.899	1663.78	2	-0.001117	-0.6709	587.516		4420180	1179	1194	0		2296: Scan 5272 (rt=587.516) [D:\Share\15_Low_S.raw]
TRUE	TRUE	(K)STNmASVDKGESAPVR(K)	1	133.51	35.4605	14.67	2	Dioxidation (+32)	840.896	1679.78	2	-0.00153	-0.9103	595.447		1121210	1179	1194	0		2347: Scan 5344 (rt=595.447) [D:\Share\15_Low_S.raw]
TRUE	TRUE	(K)STNmAsVDKGESAPVR(K)	1	118.86	33.8039	39.87	2	Oxidation (+16), Phospho (+80)	872.882	1743.75	2	-0.0007884	-0.4519	596.85		382921	1179	1194	0		2355: Scan 5357 (rt=596.85) [D:\Share\15_Low_S.raw]
TRUE	TRUE	(K)STNMASVDKGESAPVR(K)	1	111.67	32.266	111.67	2		824.902	1647.79	2	0.001178	0.7145	633.078		1210590	1179	1194	0		2559: Scan 5689 (rt=633.078) [D:\Share\15_Low_S.raw]
TRUE	TRUE	(K)STNmASVDkGESAPVR(K)	1	114.38	36.0746	47.71	2	Oxidation (+16), Formyl (+28)	846.896	1691.78	2	-0.000592	-0.3497	638.871		362036	1179	1194	0		2599: Scan 5742 (rt=638.871) [D:\Share\15_Low_S.raw]
TRUE	TRUE	(K)STnMASVDKGESAPVR(K)	1	104.82	31.2678	104.82	2	Deamidated (+1)	825.394	1648.77	2	-0.0002379	-0.1442	665.379		106036	1179	1194	0		2733: Scan 5982 (rt=665.379) [D:\Share\15_Low_S.raw]
TRUE	TRUE	(K)STNmASVDKGESAPVR(K)	1	105.87	35.914	26.9	2	Carbamyl (+43)	846.404	1690.79	2	-0.0001355	-0.08012	598.209		353617	1179	1194	0		2363: Scan 5370 (rt=598.209) [D:\Share\15_Low_S.raw]
TRUE	TRUE	(K)STNmAsVDKGESAPVR(K)	1	116.13	33.831	27.09	2	Oxidation (+16), Phospho (+80)	582.257	1743.75	3	-0.0001144	-0.06559	596.616		1284110	1179	1194	0		2353: Sum of 3 scans in range 5353 (rt=596.478) to 5356 (rt=596.755) [D:\Share\15_Low_S.raw]
TRUE	TRUE	(K)STNmASVDKGESAPVR(K)	1	104.23	31.1059	104.23	2	Oxidation (+16)	555.602	1663.78	3	0.000677	0.4067	586.343		744451	1179	1194	0		2289: Scan 5261 (rt=586.343) [D:\Share\15_Low_S.raw]
TRUE	TRUE	(K)sTNMASVDKGESAPVR(K)	1	94.08	35.9351	0	2	Carbamyl (+43)	564.606	1690.79	3	0.0001285	0.07593	597.511		1245840	1179	1194	0		2357: Scan 5362 (rt=597.511) [D:\Share\15_Low_S.raw]
TRUE	TRUE	(K)STNmASVDKGESAPVR(K)	1	87.2	31.4208	87.2	2	Oxidation (+16)	555.601	1663.78	3	-0.001213	-0.7286	617.155		98151.8	1179	1194	0		2463: Scan 5543 (rt=617.155) [D:\Share\15_Low_S.raw]
TRUE	TRUE	(K)STNMASVDKGESAPVR(K)	1	88	32.3855	88	2		550.271	1647.79	3	0.001572	0.9535	633.726		3949390	1179	1194	0		2561: Scan 5694 (rt=633.726) [D:\Share\15_Low_S.raw]
TRUE	TRUE	(K)STNMAsVDKGESAPVR(K)	1	88.53	34.915	12.71	2	Phospho (+80)	576.926	1727.76	3	0.0008706	0.5036	675.604		112810	1179	1194	0		2786: Scan 6075 (rt=675.604) [D:\Share\15_Low_S.raw]
TRUE	TRUE	(K)STNmaSVDKGESAPVR(K)	1	82.69	35.231	16.9	2	Oxidation (+16), Ala->Ser (+16)	560.933	1679.78	3	-0.000518	-0.3082	584.483		194063	1179	1194	0		2274: Scan 5242 (rt=584.483) [D:\Share\15_Low_S.raw]
TRUE	TRUE	(K)STnMASVDKGESAPVR(K)	1	59.38	31.2678	59.38	2	Deamidated (+1)	550.598	1648.77	3	-0.0001239	-0.07513	663.981		848636	1179	1194	0		2723: Sum of 2 scans in range 5967 (rt=663.804) to 5971 (rt=664.158) [D:\Share\15_Low_S.raw]
TRUE	TRUE	(K)STNMASVDKGESAPVRK(N)	1	102.06	32.3754	102.06	2		888.948	1775.88	2	-0.001322	-0.744	598.115		1624730	1179	1195	0		2362: Scan 5369 (rt=598.115) [D:\Share\15_Low_S.raw]
TRUE	TRUE	(K)STNmASVDKGESAPVRK(N)	1	84.23	32.4871	84.23	2	Oxidation (+16)	896.946	1791.88	2	-0.001517	-0.8461	579.106		497724	1179	1195	0		2242: Scan 5192 (rt=579.106) [D:\Share\15_Low_S.raw]
TRUE	TRUE	(K)STNmASVDKGESAPVRK(N)	1	72.51	32.2866	72.51	2	Oxidation (+16)	598.299	1791.87	3	-0.004133	-2.305	578.193		29511500	1179	1195	0		2237: Scan 5183 (rt=578.193) [D:\Share\15_Low_S.raw]
TRUE	TRUE	(K)STnmASVDKGESAPVRK(N)	1	72.69	37.6701	0	2	Oxidation (+16), Oxidation (+16)	603.631	1807.87	3	-0.000828	-0.4577	581.252		1071150	1179	1195	0		2255: Scan 5212 (rt=581.252) [D:\Share\15_Low_S.raw]
TRUE	TRUE	(K)STNmAsVDKGESAPVRK(N)	1	70.96	36.1773	17.06	2	Oxidation (+16), Phospho (+80)	624.955	1871.84	3	-0.001744	-0.9314	580.333		213891	1179	1195	0		2250: Scan 5204 (rt=580.333) [D:\Share\15_Low_S.raw]
TRUE	TRUE	(K)STNmASVDkGESAPVRK(N)	1	60.84	37.6057	14.98	2	Oxidation (+16), Formyl (+28)	910.943	1819.87	2	-0.002952	-1.621	599.325		86631.7	1179	1195	0		2370: Scan 5380 (rt=599.325) [D:\Share\15_Low_S.raw]
TRUE	TRUE	(K)STNMASVDKGESAPVRK(N)	1	59.12	32.2479	57.26	2		592.968	1775.88	3	6.206e-05	0.03493	598.271		9591650	1179	1195	0		2358: Sum of 2 scans in range 5365 (rt=597.77) to 5374 (rt=598.771) [D:\Share\15_Low_S.raw]
TRUE	TRUE	(K)STNmASVDKGESAPVRK(N)	0.99	57.34	32.3805	57.34	2	Oxidation (+16)	448.977	1791.88	4	0.000471	0.2627	578.804		1063360	1179	1195	0		2241: Scan 5188 (rt=578.804) [D:\Share\15_Low_S.raw]
TRUE	TRUE	(K)STNMASVDKGESAPVRK(N)	0.95	39.81	32.4055	36.73	2		444.979	1775.89	4	0.003906	2.198	598.672		4239690	1179	1195	0		2360: Sum of 2 scans in range 5367 (rt=597.928) to 5381 (rt=599.417) [D:\Share\15_Low_S.raw]
TRUE	TRUE	(N)mASVDKGESAPVR(K)	1	114.7	35.3757	111.13	1	Oxidation (+16)	681.837	1361.66	2	-0.001257	-0.9224	584.822		2691850	1182	1194	0		2278: Scan 5246 (rt=584.822) [D:\Share\15_Low_S.raw]
TRUE	TRUE	(N)MASVDKGESAPVR(K)	1	106.46	35.1904	103.25	1		673.84	1345.67	2	-0.0008419	-0.6252	604.744		1188950	1182	1194	0		2403: Scan 5429 (rt=604.744) [D:\Share\15_Low_S.raw]
TRUE	TRUE	(N)MASVDKGESAPVR(K)	1	67.72	35.2969	67.72	1		449.563	1345.67	3	0.0003521	0.2614	603.988		1646550	1182	1194	0		2398: Scan 5423 (rt=603.988) [D:\Share\15_Low_S.raw]
TRUE	TRUE	(N)mASVDKGESAPVR(K)	0.99	55.21	35.1943	55.21	1	Oxidation (+16)	454.894	1361.66	3	-0.000663	-0.4865	585.405		4860490	1182	1194	0		2276: Sum of 2 scans in range 5244 (rt=584.652) to 5259 (rt=586.158) [D:\Share\15_Low_S.raw]
TRUE	TRUE	(N)MASVDKGESAPVRK(N)	0.98	44.41	36.6153	44.41	1		492.261	1473.76	3	-0.0009179	-0.6224	583.555		368329	1182	1195	0		2268: Scan 5234 (rt=583.555) [D:\Share\15_Low_S.raw]
TRUE	TRUE	(K)gESAPVR(K)	1	47.68	26.5031	47.68	2	CAF (+136)	426.182	850.349	2	0.0003258	0.3827	637.407		26452.6	1188	1194	0		2586: Scan 5728 (rt=637.407) [D:\Share\15_Low_S.raw]
TRUE	TRUE	(T)RQFYDGEEScYIIDAK(L)	0.98	46.82	36.5302	46.82	1	Carbamidomethyl (+57)	665.304	1992.89	3	0.0002168	0.1087	1149.88		133654	1198	1213	0		5173: Sum of 2 scans in range 10354 (rt=1149.5) to 10360 (rt=1150.26) [D:\Share\15_Low_S.raw]
TRUE	TRUE	(R)qFYDGEEScYIIDAK(L)	1	56.21	32.7898	56.21	2	Ammonia-loss (N-term C) (-17), Carbamidomethyl (+57)	910.887	1819.76	2	-0.001736	-0.9535	1612.62		131434	1199	1213	0		7685: Scan 14492 (rt=1612.62) [D:\Share\15_Low_S.raw]
TRUE	TRUE	(R)QFYDGEEScYIIDAK(L)	1	47.58	26.5992	47.58	2	Carbamidomethyl (+57)	919.401	1836.79	2	-0.0007472	-0.4066	1604.18		470198	1199	1213	0		7611: Sum of 2 scans in range 14383 (rt=1600.4) to 14451 (rt=1607.97) [D:\Share\15_Low_S.raw]
TRUE	TRUE	(R)QFYDGEEScYIIDAK(L)	0.99	43.18	26.5706	43.18	2	Carbamidomethyl (+57)	613.27	1836.79	3	-0.0009832	-0.535	1269.04		120451	1199	1213	0		5742: Scan 11424 (rt=1269.04) [D:\Share\15_Low_S.raw]
TRUE	TRUE	(R)QFYDGEEScYIIDAK(L)	0.99	36.1	26.6745	36.1	2	Carbamidomethyl (+57)	919.401	1836.79	2	-0.0003872	-0.2107	1573.48		48018	1199	1213	0		7444: Scan 14144 (rt=1573.48) [D:\Share\15_Low_S.raw]
TRUE	TRUE	(R)QFYDGEEScYIIDAK(L)	0.98	35.2	26.637	35.2	2	Carbamidomethyl (+57)	919.4	1836.79	2	-0.001327	-0.7222	1271.54		1447960	1199	1213	0		5741: Sum of 3 scans in range 11423 (rt=1268.95) to 11470 (rt=1274.13) [D:\Share\15_Low_S.raw]
TRUE	TRUE	(R)QFYDGEEScYIIDAK(L)	0.97	33.53	26.6745	33.53	2	Carbamidomethyl (+57)	613.27	1836.79	3	-0.0003832	-0.2085	1299.72		329782	1199	1213	0		5885: Scan 11699 (rt=1299.72) [D:\Share\15_Low_S.raw]
TRUE	TRUE	(R)QFYDGEEScyIIDAK(L)	0.97	38.86	34.0398	24.67	2	Carbamidomethyl (+57), Oxidation (+16)	927.399	1852.78	2	0.001118	0.603	1194.14		34846.8	1199	1213	0		5391: Scan 10752 (rt=1194.14) [D:\Share\15_Low_S.raw]
TRUE	TRUE	(R)QFYDGEEScYIIDAK(L)	0.96	37.2	35.2061	12.48	2	Carbamidomethyl (+57), Propionamide (+71)	926.41	1850.8	2	-57.02	73.12 (-57 neutron corrected from -30790)	1608.44		47047.9	1199	1213	0		7654: Sum of 2 scans in range 14445 (rt=1607.2) to 14467 (rt=1609.67) [D:\Share\15_Low_S.raw]
TRUE	TRUE	(A)KLEGNLGR(Y)	0.97	34.56	29.0255	33.31	1		443.759	885.504	2	0.0004781	0.5393	606.404		98671.5	1213	1220	0		2413: Scan 5445 (rt=606.404) [D:\Share\15_Low_S.raw]
TRUE	TRUE	(K)LEGNLGR(Y)	0.99	43.82	28.8818	27.63	2		379.711	757.408	2	-0.0003819	-0.5036	676.082		62816.3	1214	1220	0		2788: Scan 6078 (rt=676.082) [D:\Share\15_Low_S.raw]
TRUE	TRUE	(K)LEGNLGR(Y)	0.99	41.89	28.8818	30.62	2		379.711	757.408	2	-0.0007019	-0.9255	619.039		58972500	1214	1220	0		2458: Sum of 3 scans in range 5536 (rt=616.336) to 5585 (rt=621.742) [D:\Share\15_Low_S.raw]
TRUE	TRUE	(K)LEGnLGR(Y)	0.99	40.92	30.0647	28.05	2	Deamidated (+1)	380.203	758.392	2	-0.0002779	-0.366	647.994		431728	1214	1220	0		2652: Scan 5825 (rt=647.994) [D:\Share\15_Low_S.raw]
TRUE	TRUE	(K)lEGNLGR(Y)	0.98	36.88	27.7012	36.88	2	Formyl (+28)	393.708	785.401	2	-0.002197	-2.794	942.324		15876.4	1214	1220	0		4148: Scan 8489 (rt=942.324) [D:\Share\15_Low_S.raw]
TRUE	TRUE	(K)lEGNLGR(Y)	0.98	35	27.7085	35	2	Acetyl (+42)	400.717	799.419	2	0.0001113	0.1391	737.055		168938	1214	1220	0		3087: Sum of 3 scans in range 6590 (rt=732.284) to 6676 (rt=741.825) [D:\Share\15_Low_S.raw]
TRUE	TRUE	(K)LEGNLGR(Y)	0.98	35.42	28.8818	24.09	2		379.711	757.407	2	-0.001842	-2.429	650.616		1225980	1214	1220	0		2635: Sum of 5 scans in range 5794 (rt=644.553) to 5903 (rt=656.678) [D:\Share\15_Low_S.raw]
TRUE	TRUE	(R)YLNHScSPNLFVQNVFVDTHDLR(F)	1	65.28	32.5164	65.28	2	Carbamidomethyl (+57)	925.781	2774.32	3	-0.002303	-0.8299	1737.78		128397	1221	1243	0		8335: Sum of 2 scans in range 15597 (rt=1736.12) to 15626 (rt=1739.44) [D:\Share\15_Low_S.raw]
TRUE	TRUE	(R)YLNHScSPNLFVQNVFVDTHDLR(F)	1	77.96	32.5164	77.96	2	Carbamidomethyl (+57)	694.588	2774.32	4	-0.002239	-0.8068	1729.51		201574	1221	1243	0		8301: Scan 15537 (rt=1729.51) [D:\Share\15_Low_S.raw]
TRUE	TRUE	(R)YLNHScSPNLFVQNVFVDTHDLR(F)	0.99	57.9	32.5212	57.9	2	Carbamidomethyl (+57)	694.587	2774.32	4	-0.004679	-1.686	1760.29		64469.1	1221	1243	0		8444: Scan 15812 (rt=1760.29) [D:\Share\15_Low_S.raw]
TRUE	TRUE	(N)HScSPNLFVQNVFVDTHDLR(F)	1	99.69	40.6625	97.91	1	Carbamidomethyl (+57)	795.718	2384.13	3	-0.001723	-0.7225	1662.58		59576.8	1224	1243	0		7953: Scan 14940 (rt=1662.58) [D:\Share\15_Low_S.raw]
TRUE	TRUE	(H)ScSPNLFVQNVFVDTHDLR(F)	0.99	59	39.6544	57.8	1	Carbamidomethyl (+57)	750.032	2247.07	3	0.0001368	0.06083	1803.45		34597.7	1225	1243	0		8636: Scan 16200 (rt=1803.45) [D:\Share\15_Low_S.raw]
TRUE	TRUE	(N)LFVQNVFVDTHDLR(F)	1	85.4	37.3838	85.4	1		851.948	1701.88	2	-0.001602	-0.9407	1580.97		134204	1230	1243	0		7486: Scan 14211 (rt=1580.97) [D:\Share\15_Low_S.raw]
TRUE	TRUE	(N)LFVQNVFVDTHDLR(F)	1	67.41	37.4733	67.41	1		568.302	1701.88	3	2.206e-05	0.01295	1578.79		42552.4	1230	1243	0		7472: Scan 14192 (rt=1578.79) [D:\Share\15_Low_S.raw]
TRUE	TRUE	(N)LFVQNVFVDTHDLR(F)	0.99	55.91	37.4013	55.91	1		568.302	1701.88	3	-0.0002779	-0.1632	1610.15		26513.3	1230	1243	0		7669: Scan 14470 (rt=1610.15) [D:\Share\15_Low_S.raw]
TRUE	TRUE	(L)FVQNVFVDTHDLR(F)	0.97	44.45	37.2754	43.59	1		530.607	1588.8	3	2.206e-05	0.01387	1284.02		16511.4	1231	1243	0		5807: Scan 11559 (rt=1284.02) [D:\Share\15_Low_S.raw]
TRUE	TRUE	(F)VQNVFVDTHDLR(F)	1	89	35.6867	84.33	1		721.873	1441.73	2	-0.0005419	-0.3756	1056.7		578143	1232	1243	0		4693: Sum of 3 scans in range 9489 (rt=1053.46) to 9548 (rt=1059.94) [D:\Share\15_Low_S.raw]
TRUE	TRUE	(F)VQNVFVDTHDLR(F)	1	67.57	35.6514	66.6	1		481.585	1441.73	3	0.0004121	0.2856	1049.89		15648.3	1232	1243	0		4674: Scan 9457 (rt=1049.89) [D:\Share\15_Low_S.raw]
TRUE	TRUE	(Q)NVFVDTHDLR(F)	0.99	44.04	33.8668	44.04	1		608.309	1214.6	2	-0.0002619	-0.2155	927.326		621450	1234	1243	0		4063: Sum of 4 scans in range 8335 (rt=925.357) to 8371 (rt=929.296) [D:\Share\15_Low_S.raw]
TRUE	TRUE	(N)VFVDTHDLR(F)	1	73.16	33.485	73.16	1		551.288	1100.56	2	0.0001581	0.1435	823.301		108448	1235	1243	0		3500: Scan 7412 (rt=823.301) [D:\Share\15_Low_S.raw]
TRUE	TRUE	(F)VDTHDLR(F)	1	61.98	30.8672	34.88	1		428.22	854.425	2	0.0003181	0.3718	594.526		217240	1237	1243	0		2343: Scan 5336 (rt=594.526) [D:\Share\15_Low_S.raw]
TRUE	TRUE	(R)FPWVAFFASK(I)	1	48.84	29.1381	48.84	2		600.316	1198.62	2	0.0003981	0.3318	2109.03		355780	1244	1253	0		9823: Scan 18947 (rt=2109.03) [D:\Share\15_Low_S.raw]
TRUE	TRUE	(R)FPWVAFFASK(I)	0.99	45.53	29.1381	45.53	2		600.316	1198.62	2	0.0001781	0.1484	2139.59		348455	1244	1253	0		9932: Scan 19222 (rt=2139.59) [D:\Share\15_Low_S.raw]
TRUE	TRUE	(R)FPwVAFFASK(I)	0.99	49.85	33.5717	12.79	2	Dioxidation (+32)	616.311	1230.61	2	-0.0003701	-0.3005	1902.32		137923	1244	1253	0		9042: Scan 17088 (rt=1902.32) [D:\Share\15_Low_S.raw]
TRUE	TRUE	(R)FPWVAFFASK(I)	0.99	45.3	29.1381	45.3	2		600.316	1198.62	2	0.0002181	0.1818	2170.1		25048.7	1244	1253	0		10027: Scan 19497 (rt=2170.1) [D:\Share\15_Low_S.raw]
TRUE	TRUE	(R)FPwVAFFASK(I)	0.99	49.58	33.5698	15.12	2	Dioxidation (+32)	616.311	1230.61	2	-0.0002701	-0.2193	1807.02		160559	1244	1253	0		8644: Sum of 3 scans in range 16230 (rt=1806.83) to 16234 (rt=1807.2) [D:\Share\15_Low_S.raw]
TRUE	TRUE	(R)FPWVAFFASK(I)	0.99	43.65	29.1381	43.65	2		600.316	1198.62	2	0.0005581	0.4652	2123.34		2518110	1244	1253	0		9877: Sum of 2 scans in range 19071 (rt=2122.73) to 19082 (rt=2123.94) [D:\Share\15_Low_S.raw]
TRUE	TRUE	(R)FPwVAFFASK(I)	0.99	47.84	33.5698	3.34	2	Dioxidation (+32)	616.311	1230.61	2	-0.0002501	-0.203	1793.93		81913.3	1244	1253	0		8584: Scan 16115 (rt=1793.93) [D:\Share\15_Low_S.raw]
TRUE	TRUE	(R)FPwVAFFASK(I)	0.99	46.62	34.4623	14.55	2	Trp->Kynurenin (+4)	602.314	1202.61	2	0.000863	0.717	1994.94		2759510	1244	1253	0		9378: Sum of 4 scans in range 17873 (rt=1989.57) to 17969 (rt=2000.3) [D:\Share\15_Low_S.raw]
TRUE	TRUE	(R)FPwVAFFASK(I)	0.99	46.47	34.685	14.73	2	Trp->Kynurenin (+4)	602.313	1202.61	2	-0.000537	-0.4461	2021.02		85473.4	1244	1253	0		9485: Scan 18155 (rt=2021.01) [D:\Share\15_Low_S.raw]
TRUE	TRUE	(R)FPwVAFFASK(I)	0.99	44.83	33.4282	14.02	2	Oxidation (+16)	608.313	1214.61	2	-0.000257	-0.2114	1876.09		175647	1244	1253	0		8932: Scan 16853 (rt=1876.09) [D:\Share\15_Low_S.raw]
TRUE	TRUE	(R)FPwVAFFASK(I)	0.99	44.79	33.5698	0	2	Dioxidation (+32)	616.311	1230.61	2	-0.0002301	-0.1868	1776.22		34337.1	1244	1253	0		8509: Scan 15955 (rt=1776.22) [D:\Share\15_Low_S.raw]
TRUE	TRUE	(R)FPwVAFFASK(I)	0.98	42.62	33.4439	11.39	2	Oxidation (+16)	608.313	1214.61	2	-0.000337	-0.2772	1833.74		252669	1244	1253	0		8755: Scan 16472 (rt=1833.74) [D:\Share\15_Low_S.raw]
TRUE	TRUE	(R)FPwVAFFASK(I)	0.98	42.3	33.4203	2.7	2	Oxidation (+16)	608.313	1214.61	2	-5.695e-05	-0.04685	1908.25		153839	1244	1253	0		9062: Sum of 4 scans in range 17124 (rt=1906.27) to 17160 (rt=1910.23) [D:\Share\15_Low_S.raw]
TRUE	TRUE	(R)FPWVAFFASK(I)	0.98	35.14	29.4448	35.14	2		600.316	1198.62	2	5.806e-05	0.0484	2093.96		111175	1244	1253	0		9764: Sum of 2 scans in range 18807 (rt=2093.35) to 18818 (rt=2094.57) [D:\Share\15_Low_S.raw]
TRUE	TRUE	(R)FPwVAFFASK(I)	0.97	36.83	33.4282	1.34	2	Oxidation (+16)	608.313	1214.61	2	-0.000257	-0.2114	1956.23		73122	1244	1253	0		9265: Scan 17572 (rt=1956.23) [D:\Share\15_Low_S.raw]
TRUE	TRUE	(R)FpWVAFFASK(I)	0.96	35.93	33.2077	0	2	Oxidation (+16)	608.314	1214.61	2	0.000343	0.2822	1864.35		34005.3	1244	1253	0		8881: Scan 16747 (rt=1864.35) [D:\Share\15_Low_S.raw]
TRUE	TRUE	(R)FPwVAFFASK(I)	0.96	37.15	34.4793	0	2	Trp->Kynurenin (+4)	602.314	1202.61	2	0.000703	0.5841	2051.5		7665.17	1244	1253	0		9628: Scan 18430 (rt=2051.5) [D:\Share\15_Low_S.raw]
TRUE	TRUE	(R)FPwVAFFASK(I)	0.96	35.81	33.2593	0	2	Quinone (+30)	615.303	1228.59	2	0.0006997	0.5691	1680.76		10022.5	1244	1253	0		8063: Scan 15102 (rt=1680.76) [D:\Share\15_Low_S.raw]
TRUE	TRUE	(R)AGTELTWDYNYEVGSVEGK(E)	1	86.66	30.3342	86.66	2		1059.49	2116.96	2	-0.0002219	-0.1048	1511.42		1654950	1256	1274	0		7082: Scan 13590 (rt=1511.42) [D:\Share\15_Low_S.raw]
TRUE	TRUE	(R)AGTELTwDYNYEVGSVEGK(E)	1	76.78	36.6455	13.19	2	Dioxidation (+32)	1075.48	2148.95	2	-0.00205	-0.9535	1335.27		186169	1256	1274	0		6068: Scan 12017 (rt=1335.27) [D:\Share\15_Low_S.raw]
TRUE	TRUE	(R)aGTELTWDYNYEVGSVEGK(E)	1	59.61	38.2769	59.61	2	Ala->Pro (+26)	1072.49	2142.97	2	0.0003283	0.1531	1534.85		21253.4	1256	1274	0		7230: Scan 13799 (rt=1534.85) [D:\Share\15_Low_S.raw]
TRUE	TRUE	(R)AGTELTWdYNYEVGSVEGK(E)	1	57.68	36.5706	0	2	Sulfide (+32)	1075.48	2148.94	2	0.01231	5.724	1403.54		25421.9	1256	1274	0		6442: Scan 12628 (rt=1403.54) [D:\Share\15_Low_S.raw]
TRUE	TRUE	(R)AGTELTWDYNYEVGSVEGK(E)	1	54.68	30.3342	54.51	2		706.66	2116.96	3	0.0002721	0.1285	1499.46		64249.1	1256	1274	0		7004: Scan 13484 (rt=1499.46) [D:\Share\15_Low_S.raw]
TRUE	TRUE	(R)AGTELTWDYNyEVGSVEGK(E)	1	55.87	36.7321	12.6	2	Oxidation (+16)	1067.48	2132.95	2	-0.004537	-2.126	1380.43		26565.3	1256	1274	0		6303: Scan 12422 (rt=1380.43) [D:\Share\15_Low_S.raw]
TRUE	TRUE	(R)AGTELTWDyNYEVGSVEGK(E)	1	55.49	36.8034	0	2	Quinone (+30)	1074.47	2146.93	2	0.0014	0.6517	1270.46		9219.15	1256	1274	0		5748: Scan 11437 (rt=1270.46) [D:\Share\15_Low_S.raw]
TRUE	TRUE	(R)AGTELTwDYNYEVGSVEGK(E)	1	60.58	37.611	9.67	2	Trp->Kynurenin (+4)	707.992	2120.95	3	-0.001043	-0.4915	1450.27		59979.8	1256	1274	0		6727: Scan 13045 (rt=1450.27) [D:\Share\15_Low_S.raw]
TRUE	TRUE	(R)AGTELTwDYNYEVGSVEGK(E)	0.99	54.91	37.5289	13.07	2	Trp->Kynurenin (+4)	1061.48	2120.95	2	-0.000337	-0.1588	1455.97		189919	1256	1274	0		6735: Sum of 3 scans in range 13056 (rt=1451.51) to 13136 (rt=1460.42) [D:\Share\15_Low_S.raw]
TRUE	TRUE	(R)AGTELTWdYNYEVGSVEGK(E)	0.99	51.85	32.3249	0	2	Cation:Fe[II] (+54)	724.631	2170.87	3	-0.006587	-3.033	1502.78		46965.4	1256	1274	0		7026: Scan 13513 (rt=1502.78) [D:\Share\15_Low_S.raw]
TRUE	TRUE	(R)AGTELTWDYNYEVGSVEGK(E)	0.99	48.3	30.7262	48.3	2		706.661	2116.96	3	0.002852	1.347	1461.75		94824.1	1256	1274	0		6791: Scan 13148 (rt=1461.75) [D:\Share\15_Low_S.raw]
TRUE	TRUE	(R)AGTELTWdYNYEVGSVEGK(E)	0.99	53.57	36.5925	0	2	Sulfide (+32)	717.323	2148.95	3	0.01534	7.136	1272.91		57158.9	1256	1274	0		5757: Scan 11459 (rt=1272.91) [D:\Share\15_Low_S.raw]
TRUE	TRUE	(R)AGTELTwDYNYEVGSVEGK(E)	0.99	52.35	36.6455	0.03	2	Dioxidation (+32)	717.323	2148.95	3	-0.002056	-0.9563	1335.36		110842	1256	1274	0		6069: Scan 12018 (rt=1335.36) [D:\Share\15_Low_S.raw]
TRUE	TRUE	(R)AGTELTWDYnYEVGSVEGK(E)	0.99	43.54	30.5461	43.54	2	Deamidated (+1)	706.995	2117.96	3	0.02012	9.493	1529.92		13176.3	1256	1274	0		7205: Scan 13755 (rt=1529.92) [D:\Share\15_Low_S.raw]
TRUE	TRUE	(R)AGTELTwDYNYEVGSVEGK(E)	0.98	49.14	37.5702	0.41	2	Trp->Kynurenin (+4)	707.991	2120.95	3	-0.001463	-0.6894	1462.61		132647	1256	1274	0		6793: Scan 13155 (rt=1462.61) [D:\Share\15_Low_S.raw]
TRUE	TRUE	(R)AGTELTWdYNYEVGSVEGK(E)	0.98	44.94	36.6997	0	2	Sulfide (+32)	1075.48	2148.95	2	0.01711	7.957	1304.84		22098.5	1256	1274	0		5909: Scan 11745 (rt=1304.84) [D:\Share\15_Low_S.raw]
TRUE	TRUE	(R)AGTELTWDYNYEVGSVEGK(E)	0.97	37.88	30.7445	37.88	2		706.661	2116.96	3	0.001172	0.5534	1524.22		46700	1256	1274	0		7168: Scan 13705 (rt=1524.22) [D:\Share\15_Low_S.raw]
TRUE	TRUE	(R)AGTELTWDYNyEVGSVEGK(E)	0.96	38.63	36.8052	0	2	Oxidation (+16)	1067.48	2132.95	2	-0.002337	-1.095	1411.61		40141	1256	1274	0		6496: Scan 12699 (rt=1411.61) [D:\Share\15_Low_S.raw]
TRUE	TRUE	(R)AGTELTWdYNYEVGSVEGK(E)	0.95	37.54	36.6361	0	2	Sulfide (+32)	1075.48	2148.95	2	0.01731	8.05	1254.25		13198.8	1256	1274	0		5675: Scan 11291 (rt=1254.25) [D:\Share\15_Low_S.raw]
TRUE	TRUE	(R)AGTELTWDyNYEVGSVEGK(E)	0.95	38.28	36.8043	0	2	Oxidation (+16)	711.992	2132.95	3	-0.000563	-0.2638	1215.27		86022.4	1256	1274	0		5494: Scan 10942 (rt=1215.27) [D:\Share\15_Low_S.raw]
TRUE	TRUE	(R)AGTELTWDynYEVGSVEGK(E)	0.95	38.14	37.0295	0	2	Oxidation (+16), Deamidated (+1)	712.325	2133.95	3	0.01649	7.724	1421.48		20160.7	1256	1274	0		6556: Scan 12787 (rt=1421.48) [D:\Share\15_Low_S.raw]
TRUE	TRUE	(N)YEVGSVEGK(E)	0.98	39.36	31.364	39.36	1		484.24	966.466	2	-0.0003019	-0.3121	657.893		48631.4	1266	1274	0		2696: Scan 5914 (rt=657.893) [D:\Share\15_Low_S.raw]
TRUE	TRUE	(K)ELLcccGAIEcR(G)	1	109.57	33.0814	20.12	2	Carbamidomethyl (+57), Carbamidomethyl (+57), Cys->Gly (-46), Carbamidomethyl (+57), Carbamidomethyl (+57)	719.318	1436.62	2	-57.02	93.16 (-57 neutron corrected from -39660)	987.449		101481	1275	1286	0		4383: Scan 8895 (rt=987.449) [D:\Share\15_Low_S.raw]
TRUE	TRUE	(K)ELLcccGAIEcR(G)	1	87.23	25	87.23	2	Carbamidomethyl (+57), Carbamidomethyl (+57), Carbamidomethyl (+57), Carbamidomethyl (+57)	770.821	1539.63	2	-0.002783	-1.806	1006.79		483601	1275	1286	0		4459: Scan 9069 (rt=1006.79) [D:\Share\15_Low_S.raw]
TRUE	TRUE	(K)ELLcccgAIEcR(G)	1	85.95	30.4454	17.32	2	Carbamidomethyl (+57), Carbamidomethyl (+57), Carbamidomethyl (+57), Gly->Glu (+72), Carbamidomethyl (+57)	806.832	1611.65	2	-0.002989	-1.853	1033.23		30182	1275	1286	0		4593: Scan 9308 (rt=1033.23) [D:\Share\15_Low_S.raw]
TRUE	TRUE	(K)ELLcccGAIEcR(G)	1	78.18	30.9968	8.5	2	Carbamidomethyl (+57), Propionamide (+71), Carbamidomethyl (+57), Carbamidomethyl (+57), Carbamidomethyl (+57)	777.828	1553.64	2	-57.03	83.15 (-57 neutron corrected from -36680)	984.431		128705	1275	1286	0		4367: Scan 8869 (rt=984.431) [D:\Share\15_Low_S.raw]
TRUE	TRUE	(K)ELLcccGAIEcR(G)	1	71.59	25	71.59	2	Carbamidomethyl (+57), Carbamidomethyl (+57), Carbamidomethyl (+57), Carbamidomethyl (+57)	770.822	1539.63	2	-0.0006031	-0.3915	979.463		63210300	1275	1286	0		4322: Sum of 3 scans in range 8794 (rt=976.276) to 8852 (rt=982.65) [D:\Share\15_Low_S.raw]
TRUE	TRUE	(K)ELLcccGAIEcR(G)	1	75.92	32.6788	8.1	2	Carbamidomethyl (+57), Propionamide (+71), Carbamidomethyl (+57), Carbamidomethyl (+57), Carbamidomethyl (+57), Propionamide (+71)	784.838	1567.66	2	-114	170.3 (-114 neutron corrected from -72700)	1007.92		382799	1275	1286	0		4463: Sum of 3 scans in range 9077 (rt=1007.54) to 9083 (rt=1008.3) [D:\Share\15_Low_S.raw]
TRUE	TRUE	(K)ELLcccGAIEcR(G)	1	69.87	29.4988	16.48	2	Carbamidomethyl (+57), Carboxymethyl (+58), Carbamidomethyl (+57), Carbamidomethyl (+57), Carbamidomethyl (+57)	771.313	1540.61	2	-57.02	85.10 (-57 neutron corrected from -36990)	1053.65		87918.1	1275	1286	0		4694: Scan 9491 (rt=1053.65) [D:\Share\15_Low_S.raw]
TRUE	TRUE	(K)eLLcccGAIEcR(G)	1	69.81	31.1694	69.81	2	Acetyl (+42), Carbamidomethyl (+57), Carbamidomethyl (+57), Carbamidomethyl (+57), Carbamidomethyl (+57)	791.827	1581.64	2	-0.00121	-0.7645	1149.03		92595.2	1275	1286	0		5168: Scan 10349 (rt=1149.03) [D:\Share\15_Low_S.raw]
TRUE	TRUE	(K)eLLcccGAIEcR(G)	1	68.7	30.3222	68.7	2	Formyl (+28), Carbamidomethyl (+57), Carbamidomethyl (+57), Carbamidomethyl (+57), Carbamidomethyl (+57)	784.818	1567.62	2	-0.003418	-2.179	1319.87		43786.1	1275	1286	0		5989: Scan 11880 (rt=1319.87) [D:\Share\15_Low_S.raw]
TRUE	TRUE	(K)ELLcccGAIEcR(G)	1	64.12	27.4351	0.49	2	Carbamidomethyl (+57), Carbamidomethyl (+57), CarbamidomethylDTT (+209), Carbamidomethyl (+57), Carbamidomethyl (+57)	846.82	1691.63	2	-57.02	78.63 (-57 neutron corrected from -33690)	1075.28		572839	1275	1286	0		4801: Scan 9685 (rt=1075.28) [D:\Share\15_Low_S.raw]
TRUE	TRUE	(K)eLLcccGAIEcR(G)	1	68.59	32.5888	68.59	2	Acetyl:2H(3) (+45), Carbamidomethyl (+57), Carbamidomethyl (+57), Carbamidomethyl (+57), Carbamidomethyl (+57)	793.333	1584.65	2	-0.007639	-4.818	1319.4		28247.2	1275	1286	0		5986: Scan 11875 (rt=1319.4) [D:\Share\15_Low_S.raw]
TRUE	TRUE	(K)ELLcccGAIEcR(G)	1	63.26	30.1452	14.36	2	Carbamidomethyl (+57), Carbamidomethyl (+57), Carbamidomethyl (+57), Carbamidomethyl (+57), Carboxymethyl (+58)	771.314	1540.61	2	-57.02	86.72 (-57 neutron corrected from -36990)	1037.48		113380	1275	1286	0		4610: Scan 9345 (rt=1037.48) [D:\Share\15_Low_S.raw]
TRUE	TRUE	(K)eLLcccGAIEcR(G)	1	60.12	32.4969	60.12	2	Glu->Gln (-1), Carbamidomethyl (+57), Carbamidomethyl (+57), Carbamidomethyl (+57), Carbamidomethyl (+57)	770.331	1538.65	2	0.0007129	0.463	1298.78		87472.2	1275	1286	0		5882: Scan 11691 (rt=1298.78) [D:\Share\15_Low_S.raw]
TRUE	TRUE	(K)ELLcccGAIEcR(G)	1	59.33	25	59.33	2	Carbamidomethyl (+57), Carbamidomethyl (+57), Carbamidomethyl (+57), Carbamidomethyl (+57)	514.217	1539.63	3	6.085e-05	0.0395	974.32		1793360	1275	1286	0		4275: Sum of 4 scans in range 8732 (rt=969.294) to 8823 (rt=979.347) [D:\Share\15_Low_S.raw]
TRUE	TRUE	(K)ELLcccGaIEcR(G)	1	56.33	29.7818	21.05	2	Carbamidomethyl (+57), Carbamidomethyl (+57), Carbamidomethyl (+57), Ala->Ser (+16), Carbamidomethyl (+57)	778.82	1555.62	2	-0.0003982	-0.2558	949.461		61183.5	1275	1286	0		4184: Scan 8553 (rt=949.461) [D:\Share\15_Low_S.raw]
TRUE	TRUE	(K)ELLcccGAIEcR(G)	1	51.12	27.3799	15.01	2	Carbamidomethyl (+57), CarbamidomethylDTT (+209), Carbamidomethyl (+57), Carbamidomethyl (+57), Carbamidomethyl (+57)	846.819	1691.62	2	-57.02	77.34 (-57 neutron corrected from -33690)	1043.88		72239.7	1275	1286	0		4646: Scan 9403 (rt=1043.88) [D:\Share\15_Low_S.raw]
TRUE	TRUE	(K)eLLcccGAIEcR(G)	1	51.86	31.1694	51.86	2	Glu->pyro-Glu (N-term E) (-18), Carbamidomethyl (+57), Carbamidomethyl (+57), Carbamidomethyl (+57), Carbamidomethyl (+57)	761.818	1521.62	2	0.001232	0.8092	1296.51		76961.9	1275	1286	0		5873: Scan 11671 (rt=1296.51) [D:\Share\15_Low_S.raw]
TRUE	TRUE	(K)ELLcccGAIEcR(G)	0.99	36.4	26.2118	0	2	Carbamidomethyl (+57), Carbamidomethyl (+57), Sulfo (+80), Carbamidomethyl (+57), Carbamidomethyl (+57)	782.288	1562.56	2	-57.03	82.91 (-57 neutron corrected from -36470)	1150.73		72838.4	1275	1286	0		5177: Scan 10365 (rt=1150.73) [D:\Share\15_Low_S.raw]
TRUE	TRUE	(K)eLLcccGAIEcR(G)	0.97	36.94	31.6909	0	2	Succinyl:2H(4) (+104), Carbamidomethyl (+57), Carbamidomethyl (+57), Carbamidomethyl (+57), Carbamidomethyl (+57)	822.845	1643.67	2	0.003024	1.839	954.63		29558.5	1275	1286	0		4205: Scan 8600 (rt=954.63) [D:\Share\15_Low_S.raw]
TRUE	TRUE	(K)ELLcccGAIEcR(G)	0.97	34.37	25	34.37	2	Carbamidomethyl (+57), Carbamidomethyl (+57), Carbamidomethyl (+57), Carbamidomethyl (+57)	1540.64	1539.63	1	0.0003929	0.255	974.246		192516	1275	1286	0		4310: Sum of 2 scans in range 8775 (rt=974.104) to 8778 (rt=974.388) [D:\Share\15_Low_S.raw]
TRUE	TRUE	(K)ELLcccGAIEcR(G)	0.96	30.54	27.1933	7.94	2	Carbamidomethyl (+57), Carbamidomethyl (+57), Carbamidomethyl (+57), CarbamidomethylDTT (+209), Carbamidomethyl (+57)	564.883	1691.63	3	-57.02	78.90 (-57 neutron corrected from -33690)	1063.69		54789.7	1275	1286	0		4738: Scan 9582 (rt=1063.69) [D:\Share\15_Low_S.raw]
TRUE	TRUE	(K)eLLcccGAIEcR(G)	0.96	38.85	36.4246	0	2	Cation:Zn[II] (+62), Carbamidomethyl (+57), Carbamidomethyl (+57), Carbamidomethyl (+57), Carbamidomethyl (+57)	801.786	1601.56	2	0.01306	8.151	975.89		18573.6	1275	1286	0		4321: Scan 8792 (rt=975.89) [D:\Share\15_Low_S.raw]
TRUE	TRUE	(K)eLLcccGAIEcR(G)	0.95	26.11	25	26.11	2	3sulfo (+184), Carbamidomethyl (+57), Carbamidomethyl (+57), Carbamidomethyl (+57), Carbamidomethyl (+57)	862.816	1723.62	2	0.004505	2.612	1058.81		23607.3	1275	1286	0		4718: Scan 9538 (rt=1058.81) [D:\Share\15_Low_S.raw]
TRUE	TRUE	(C)cGAIEcR(G)	1	56.83	27.4663	46.01	1	Carbamidomethyl (+57), Carbamidomethyl (+57)	433.187	864.359	2	0.0008875	1.026	591.793		484848	1280	1286	0		2322: Scan 5310 (rt=591.793) [D:\Share\15_Low_S.raw]
END OF FILE

## Sheet: UBB_upper
Valid	Assigned	Sequence	Prob	Mascot Ion score	Mascot Identity score	Mascot Delta Ion Score	NTT	Modifications	Observed	Actual Mass	Charge	Delta Da	Delta PPM	Retention Time	Intensity	TIC	Start	Stop	# Other Proteins	Other Proteins	Spectrum ID
TRUE	TRUE	(-)MQIFVK(T)	0.98	38.83	29.6095	31.51	2		383.22	764.426	2	5.806e-05	0.07585	1054.89		23019	1	6	0		4749: Scan 9498 (rt=1054.89) [D:\Share\16_High_S.raw]
TRUE	TRUE	(-)mQIFVK(T)	0.97	32.44	26.6181	28	2	Oxidation (+16)	391.218	780.421	2	0.000663	0.8485	759.147		14516200	1	6	0		3222: Sum of 5 scans in range 6764 (rt=752.011) to 6893 (rt=766.284) [D:\Share\16_High_S.raw]
TRUE	TRUE	(-)mQIFVK(T)	0.96	33.15	29.6802	0	2	Oxidation (+16), Carbamidomethyl (+57)	419.728	837.442	2	0.0001177	0.1404	770.967		81674.9	1	6	0		3323: Sum of 2 scans in range 6906 (rt=767.687) to 6966 (rt=774.248) [D:\Share\16_High_S.raw]
TRUE	TRUE	(-)mQIFvK(T)	0.95	29.52	28.0482	15.36	2	Oxidation (+16), Val->Xle (+14)	398.227	794.439	2	0.002533	3.185	846.736		96171.5	1	6	0		3688: Scan 7621 (rt=846.736) [D:\Share\16_High_S.raw]
TRUE	TRUE	(-)mQIFVK(T)	0.94	29.34	28.2217	27.62	2	Oxidation (+16)	391.217	780.42	2	-0.000257	-0.3288	782.806		984432	1	6	0		3393: Sum of 3 scans in range 7018 (rt=780.049) to 7067 (rt=785.563) [D:\Share\16_High_S.raw]
TRUE	TRUE	(-)MQIFVK(T)	0.94	26.67	25.9879	23.63	2		383.221	764.427	2	0.0008981	1.173	1027.32		628608	1	6	0		4606: Sum of 2 scans in range 9216 (rt=1023.51) to 9285 (rt=1031.12) [D:\Share\16_High_S.raw]
TRUE	TRUE	(-)mQIFvK(T)	0.94	29.75	29.0687	15.26	2	Oxidation (+16), Val->Xle (+14)	398.225	794.436	2	1.325e-05	0.01666	877.874		321379	1	6	0		3861: Scan 7903 (rt=877.874) [D:\Share\16_High_S.raw]
TRUE	TRUE	(-)mQIfVK(T)	0.94	29.98	29.5521	0	2	Oxidation (+16), Oxidation (+16)	399.215	796.415	2	4.804e-05	0.06025	754.265		32741.8	1	6	0		3236: Scan 6784 (rt=754.265) [D:\Share\16_High_S.raw]
TRUE	TRUE	(K)TLTGKTITLEVEPSDTIENVK(A)	0.96	32.88	30.3902	32.88	2		763.412	2287.21	3	-0.001528	-0.6677	1324.7		46334.6	7	27	0		5984: Scan 11923 (rt=1324.7) [D:\Share\16_High_S.raw]
TRUE	TRUE	(K)TITLEVEPSDTIENVK(A)	0.99	46.01	32.4279	46.01	2		894.467	1786.92	2	-0.0001219	-0.0682	1351.57		22486100	12	27	0		6093: Sum of 3 scans in range 12123 (rt=1346.98) to 12204 (rt=1356.17) [D:\Share\16_High_S.raw]
TRUE	TRUE	(K)TITLEVEPSDTIENVK(A)	0.94	33.08	32.3249	33.08	2		894.466	1786.92	2	-0.002642	-1.478	1279.77		93305.5	12	27	0		5756: Sum of 3 scans in range 11489 (rt=1276.38) to 11551 (rt=1283.16) [D:\Share\16_High_S.raw]
TRUE	TRUE	(K)TITLEVEPSDTIENVKAk(I)	1	70.17	37.9518	0	2	Carbamidomethyl (+57)	682.032	2043.07	3	-0.0007132	-0.3489	1216.53		67187	12	29	0		5517: Sum of 2 scans in range 10951 (rt=1216.44) to 10953 (rt=1216.62) [D:\Share\16_High_S.raw]
TRUE	TRUE	(K)AKIQDKEGIPPDQQR(L)	0.99	51.58	30.9412	51.35	2		574.976	1721.91	3	-0.0009879	-0.5734	589.568		398493	28	42	0		2357: Scan 5288 (rt=589.568) [D:\Share\16_High_S.raw]
TRUE	TRUE	(K)AKIQDKEGIPPDQQR(L)	0.99	47.66	30.7115	46.98	2		574.976	1721.91	3	-0.0006879	-0.3993	658.259		138177	28	42	0		2735: Scan 5914 (rt=658.259) [D:\Share\16_High_S.raw]
TRUE	TRUE	(K)IQDKEGIPPDQQR(L)	1	77.36	31.2156	77.36	2		762.394	1522.77	2	-0.001322	-0.8675	593.126		2705800	30	42	0		2381: Scan 5321 (rt=593.126) [D:\Share\16_High_S.raw]
TRUE	TRUE	(K)IQDKEGIPPDQQR(L)	1	74.6	31.2156	74.6	2		762.394	1522.77	2	-0.0009019	-0.5919	689.683		300610	30	42	0		2893: Scan 6198 (rt=689.683) [D:\Share\16_High_S.raw]
TRUE	TRUE	(K)IQDKEGIPPDQQR(L)	1	73.26	31.2156	73.26	2		762.394	1522.77	2	-0.001382	-0.9069	659.293		169679	30	42	0		2739: Scan 5923 (rt=659.293) [D:\Share\16_High_S.raw]
TRUE	TRUE	(K)IQDKEGIPPDQQR(L)	1	61.43	31.5897	61.43	2		762.394	1522.77	2	-8.194e-05	-0.05378	628.206		186639	30	42	0		2570: Scan 5641 (rt=628.206) [D:\Share\16_High_S.raw]
TRUE	TRUE	(K)IQDKEGIPPDQQR(L)	1	61.07	31.2483	60.98	2		508.599	1522.78	3	0.001372	0.9004	650.87		446277	30	42	0		2703: Scan 5848 (rt=650.87) [D:\Share\16_High_S.raw]
TRUE	TRUE	(K)IQDKEGIPPDQQR(L)	0.99	53.17	31.2483	53.17	2		508.599	1522.78	3	0.001432	0.9398	685.484		1153990	30	42	0		2851: Sum of 2 scans in range 6132 (rt=682.411) to 6188 (rt=688.557) [D:\Share\16_High_S.raw]
TRUE	TRUE	(K)IQDKEGIPPDQQR(L)	0.99	49.12	31.5897	48.69	2		508.599	1522.77	3	-0.0001279	-0.08396	712.837		156241	30	42	0		3028: Scan 6408 (rt=712.837) [D:\Share\16_High_S.raw]
TRUE	TRUE	(K)IQDKEGIPPDQQR(L)	0.98	38.56	31.2483	38.56	2		508.599	1522.78	3	0.001162	0.7626	600.558		6051790	30	42	0		2411: Sum of 3 scans in range 5367 (rt=598.118) to 5412 (rt=602.997) [D:\Share\16_High_S.raw]
TRUE	TRUE	(K)IQDKEGIPPDQQR(L)	0.98	38.65	31.5076	38.65	2		508.599	1522.78	3	0.0007421	0.487	698.933		1944900	30	42	0		2947: Scan 6283 (rt=698.933) [D:\Share\16_High_S.raw]
TRUE	TRUE	(K)EGIPPDQQR(L)	0.99	41.37	29.3247	41.37	2		520.262	1038.51	2	-0.0002219	-0.2135	589.108		4166960	34	42	0		2350: Sum of 3 scans in range 5277 (rt=588.382) to 5291 (rt=589.834) [D:\Share\16_High_S.raw]
TRUE	TRUE	(K)EGIPPDQQR(L)	0.98	36.72	29.2942	36.72	2		520.262	1038.51	2	-1.942e-06	-0.001868	599.314		5519830	34	42	0		2417: Sum of 2 scans in range 5376 (rt=599.135) to 5380 (rt=599.494) [D:\Share\16_High_S.raw]
TRUE	TRUE	(K)EGIPPDQQR(L)	0.98	35.83	29.284	35.83	2		520.262	1038.51	2	0.0004981	0.4791	712.146		1882620	34	42	0		3021: Sum of 2 scans in range 6396 (rt=711.548) to 6407 (rt=712.745) [D:\Share\16_High_S.raw]
TRUE	TRUE	(K)EGIPPDQQR(L)	0.94	30.36	29.2942	30.36	2		520.262	1038.51	2	-2.194e-05	-0.02111	655.595		4337900	34	42	0		2702: Sum of 10 scans in range 5846 (rt=650.686) to 5934 (rt=660.504) [D:\Share\16_High_S.raw]
TRUE	TRUE	(K)EGIPPDQQR(L)	0.94	31.66	29.4052	24.53	2		1039.52	1038.51	1	-0.0007459	-0.7176	707.807		161263	34	42	0		2995: Sum of 2 scans in range 6356 (rt=707.068) to 6370 (rt=708.547) [D:\Share\16_High_S.raw]
TRUE	TRUE	(R)LIFAGKQLEDGR(T)	1	80.8	30.7809	61.95	2		673.874	1345.73	2	-0.001402	-1.041	1011.02		157138	43	54	0		4547: Scan 9103 (rt=1011.02) [D:\Share\16_High_S.raw]
TRUE	TRUE	(R)LIFAGkQLEDGR(T)	1	76.31	35.3517	34.61	2	Formyl (+28)	687.872	1373.73	2	-0.001457	-1.06	1301		46194.7	43	54	0		5879: Scan 11710 (rt=1301) [D:\Share\16_High_S.raw]
TRUE	TRUE	(R)LIFAGKQLEDGR(T)	0.99	41	30.7298	41	2		673.875	1345.73	2	-0.0008619	-0.64	1024.22		454366	43	54	0		4608: Sum of 3 scans in range 9219 (rt=1023.79) to 9226 (rt=1024.64) [D:\Share\16_High_S.raw]
TRUE	TRUE	(R)LIFAGKQLEDGR(T)	0.97	36.2	30.8099	25.57	2		449.586	1345.74	3	0.001192	0.8851	1008.76		23952.7	43	54	0		4534: Scan 9083 (rt=1008.76) [D:\Share\16_High_S.raw]
TRUE	TRUE	(R)TLSDYNIQK(E)	0.99	46.94	28.9873	46.94	2		1081.55	1080.55	1	0.0001541	0.1424	750.35		10690700	55	63	0		3211: Sum of 5 scans in range 6742 (rt=749.623) to 6756 (rt=751.076) [D:\Share\16_High_S.raw]
TRUE	TRUE	(K)eSTLHLVLR(L)	1	72.81	30.465	18.44	2	Acetyl (+42)	555.319	1108.62	2	-0.0001487	-0.134	1217.58		37629	64	72	0		5523: Scan 10961 (rt=1217.58) [D:\Share\16_High_S.raw]
TRUE	TRUE	(K)ESTLHlVLR(L)	1	72.68	31.8893	18.4	2	Xle->Met (+18)	543.292	1084.57	2	-0.0003428	-0.3158	939.203		482613	64	72	0		4203: Scan 8456 (rt=939.203) [D:\Share\16_High_S.raw]
TRUE	TRUE	(K)ESTLHLVLR(L)	1	62.9	26.9373	62.9	2		534.314	1066.61	2	0.0009181	0.8599	1074.41		5170950	64	72	0		4838: Scan 9674 (rt=1074.41) [D:\Share\16_High_S.raw]
TRUE	TRUE	(K)ESTLHlVLR(L)	1	59	32.0871	17.12	2	Xle->Met (+18)	543.292	1084.57	2	-0.0004828	-0.4448	970.624		125595	64	72	0		4349: Scan 8739 (rt=970.624) [D:\Share\16_High_S.raw]
TRUE	TRUE	(K)EsTLHLVLR(L)	1	54.52	30.86	0	2	Acetyl (+42)	555.319	1108.62	2	0.0001513	0.1364	1186.24		32824.3	64	72	0		5392: Scan 10680 (rt=1186.24) [D:\Share\16_High_S.raw]
TRUE	TRUE	(K)ESTLHlVLR(L)	1	56.27	31.8893	31.14	2	Xle->Met (+18)	362.531	1084.57	3	1.116e-05	0.01028	938.353		45944.9	64	72	0		4197: Scan 8449 (rt=938.353) [D:\Share\16_High_S.raw]
TRUE	TRUE	(K)eSTLHLVLR(L)	1	49.9	29.35	49.9	2	Glu->pyro-Glu (N-term E) (-18)	525.309	1048.6	2	-2.667e-05	-0.02541	1292.98		47307.8	64	72	0		5837: Scan 11639 (rt=1292.98) [D:\Share\16_High_S.raw]
TRUE	TRUE	(K)ESTLhLVLR(L)	0.99	48.93	30.2449	39.25	2	Oxidation (+16)	542.312	1082.61	2	0.000603	0.5565	1340.92		38674.3	64	72	0		6044: Sum of 2 scans in range 12041 (rt=1337.89) to 12095 (rt=1343.95) [D:\Share\16_High_S.raw]
TRUE	TRUE	(K)ESTLHlVLR(L)	0.99	52.84	31.8893	29.6	2	Xle->Met (+18)	362.531	1084.57	3	-7.884e-05	-0.07263	969.402		36510.6	64	72	0		4345: Scan 8728 (rt=969.402) [D:\Share\16_High_S.raw]
TRUE	TRUE	(K)ESTLhLVLR(L)	0.99	47.42	31.3418	42.73	2	His->Asn (-23)	522.806	1043.6	2	0.0001016	0.0973	1334.97		47788.2	64	72	0		6020: Sum of 2 scans in range 12000 (rt=1333.26) to 12030 (rt=1336.67) [D:\Share\16_High_S.raw]
TRUE	TRUE	(K)ESTLHLVLR(L)	0.99	39.01	26.5801	39.01	2		534.313	1066.61	2	-0.002122	-1.988	1061.28		208054	64	72	0		4773: Sum of 2 scans in range 9555 (rt=1061.19) to 9557 (rt=1061.37) [D:\Share\16_High_S.raw]
TRUE	TRUE	(K)ESTLHLVLR(L)	0.99	36.88	25.6937	36.88	2		356.545	1066.61	3	-0.0002179	-0.2041	1090.36		106555	64	72	0		4926: Sum of 2 scans in range 9808 (rt=1089.23) to 9828 (rt=1091.49) [D:\Share\16_High_S.raw]
TRUE	TRUE	(K)ESTLHLVLR(L)	0.98	40.54	25.6937	33.13	2		1067.62	1066.61	1	-0.0002459	-0.2304	1071.07		329685	64	72	0		4818: Sum of 2 scans in range 9644 (rt=1071.02) to 9645 (rt=1071.11) [D:\Share\16_High_S.raw]
TRUE	TRUE	(K)ESTLHLVLR(L)	0.98	36.52	26.9373	32.24	2		356.545	1066.61	3	0.0007121	0.667	1070.16		1124860	64	72	0		4816: Scan 9637 (rt=1070.16) [D:\Share\16_High_S.raw]
TRUE	TRUE	(K)ESTLHLVLR(L)	0.97	31.13	25.6937	31.13	2		356.545	1066.61	3	-0.0001579	-0.1479	1102.34		38032.2	64	72	0		4986: Sum of 2 scans in range 9914 (rt=1100.88) to 9939 (rt=1103.81) [D:\Share\16_High_S.raw]
TRUE	TRUE	(K)ESTLHLVLR(L)	0.96	29.62	25.6937	29.62	2		356.545	1066.61	3	-0.0001879	-0.176	1122.11		5944.91	64	72	0		5075: Scan 10103 (rt=1122.11) [D:\Share\16_High_S.raw]
TRUE	TRUE	(K)ESTLhLVLR(L)	0.95	33.67	32.1669	33.67	2	Carbamidomethyl (+57)	562.825	1123.63	2	-0.0004272	-0.3799	1059.88		72871.5	64	72	0		4766: Scan 9543 (rt=1059.88) [D:\Share\16_High_S.raw]
TRUE	TRUE	(R)LRGGmqIFVkTLTGkTITLEVEPSDTIENVK(A)	0.94	41.79	41.7418	2.19	2	Oxidation (+16), Deamidated (+1), PyruvicAcidIminyl (+70), PyruvicAcidIminyl (+70)	1192.29	3573.84	3	-0.008085	-2.262	1347.93		278947	73	103	0		6098: Scan 12131 (rt=1347.93) [D:\Share\16_High_S.raw]
TRUE	TRUE	(G)GmQIFVK(T)	0.96	33.15	29.6802	0	1	Oxidation (+16)	419.728	837.442	2	8.305e-05	0.09905	770.967		81674.9	76	82	0		3323: Sum of 2 scans in range 6906 (rt=767.687) to 6966 (rt=774.248) [D:\Share\16_High_S.raw]
END OF FILE

## Sheet: UBB_lower
Valid	Assigned	Sequence	Prob	Mascot Ion score	Mascot Identity score	Mascot Delta Ion Score	NTT	Modifications	Observed	Actual Mass	Charge	Delta Da	Delta PPM	Retention Time	Intensity	TIC	Start	Stop	# Other Proteins	Other Proteins	Spectrum ID
TRUE	TRUE	(-)mQIFVK(T)	0.95	29.18	28.2217	27.6	2	Oxidation (+16)	391.217	780.42	2	-0.000277	-0.3544	771.321		417469	1	6	0		3269: Sum of 2 scans in range 6924 (rt=769.352) to 6960 (rt=773.291) [D:\Share\15_Low_S.raw]
TRUE	TRUE	(-)mQIFvK(T)	0.95	29.52	28.704	15.27	2	Oxidation (+16), Val->Xle (+14)	398.226	794.437	2	0.0006333	0.7961	851.382		175178	1	6	0		3644: Sum of 2 scans in range 7667 (rt=851.336) to 7668 (rt=851.429) [D:\Share\15_Low_S.raw]
TRUE	TRUE	(K)TITLEVEPSDTIENVK(A)	0.99	46.48	32.4204	46.48	2		894.466	1786.92	2	-0.001882	-1.053	1346.16		2522870	12	27	0		6116: Sum of 6 scans in range 12097 (rt=1344.17) to 12133 (rt=1348.16) [D:\Share\15_Low_S.raw]
TRUE	TRUE	(K)TITLEVEPSDTIENVK(A)	0.98	39.87	32.4822	39.87	2		596.647	1786.92	3	-0.0007079	-0.396	1348.44		181718	12	27	0		6133: Sum of 2 scans in range 12130 (rt=1347.87) to 12140 (rt=1349.01) [D:\Share\15_Low_S.raw]
TRUE	TRUE	(K)IQDKEGIPPDQQR(L)	1	70.65	31.0517	70.65	2		762.394	1522.77	2	-0.001962	-1.288	595.725		224381	30	42	0		2350: Scan 5347 (rt=595.725) [D:\Share\15_Low_S.raw]
TRUE	TRUE	(K)IQDKEGIPPDQQR(L)	1	68.08	31.2156	68.08	2		762.394	1522.77	2	-0.001522	-0.9988	695.687		131394	30	42	0		2902: Scan 6257 (rt=695.687) [D:\Share\15_Low_S.raw]
TRUE	TRUE	(K)IQDKEGIPPDQQR(L)	1	59.87	31.4675	59.87	2		508.599	1522.77	3	-0.0003679	-0.2415	595.539		737741	30	42	0		2348: Scan 5345 (rt=595.539) [D:\Share\15_Low_S.raw]
TRUE	TRUE	(K)IQDKEGIPPDQQR(L)	0.99	53.11	31.5897	52.43	2		508.599	1522.77	3	5.206e-05	0.03416	694.839		412358	30	42	0		2874: Sum of 3 scans in range 6222 (rt=691.832) to 6276 (rt=697.845) [D:\Share\15_Low_S.raw]
TRUE	TRUE	(K)EGIPPDQQR(L)	0.98	35.52	29.4399	35.52	2		520.262	1038.51	2	0.0001181	0.1136	595.41		1143700	34	42	0		2342: Sum of 3 scans in range 5335 (rt=594.434) to 5352 (rt=596.385) [D:\Share\15_Low_S.raw]
TRUE	TRUE	(R)LIFAGKQLEDGR(T)	0.99	48.98	30.7628	28.11	2		449.586	1345.74	3	0.0008621	0.6401	1012.16		21323.6	43	54	0		4490: Scan 9118 (rt=1012.16) [D:\Share\15_Low_S.raw]
TRUE	TRUE	(R)TLSDYNIQK(E)	0.93	32.28	29.7451	32.28	2		1081.55	1080.55	1	0.0008541	0.7897	755.246		91347.7	55	63	0		3179: Sum of 2 scans in range 6797 (rt=755.198) to 6798 (rt=755.293) [D:\Share\15_Low_S.raw]
TRUE	TRUE	(K)ESTLHlVLR(L)	1	72.5	32.1005	18.41	2	Xle->Met (+18)	543.292	1084.57	2	-0.0002228	-0.2053	941.649		282054	64	72	0		4139: Sum of 3 scans in range 8466 (rt=939.845) to 8499 (rt=943.453) [D:\Share\15_Low_S.raw]
TRUE	TRUE	(K)ESTLHLVLR(L)	1	59.37	25.6937	59.37	2		534.314	1066.61	2	-0.0004619	-0.4327	1074.06		296594	64	72	0		4795: Scan 9674 (rt=1074.06) [D:\Share\15_Low_S.raw]
TRUE	TRUE	(K)ESTLHlVLR(L)	0.99	50.15	32.3198	22.28	2	Xle->Met (+18)	362.53	1084.57	3	-0.0008888	-0.8188	937.808		29990.3	64	72	0		4127: Scan 8448 (rt=937.808) [D:\Share\15_Low_S.raw]
TRUE	TRUE	(K)ESTLHLVLR(L)	0.96	29.65	25.6937	29.65	2		356.545	1066.61	3	-0.0004279	-0.4008	1062.19		7146.88	64	72	0		4731: Scan 9568 (rt=1062.19) [D:\Share\15_Low_S.raw]
END OF FILE
